# Supplementary material for: The microbial biosphere of the coral Acropora cervicornis in Northeastern Puerto Rico
Source: PeerJ. 2017 Aug 29;5:e3717. doi: 10.7717/peerj.3717 (PMC5580386; doi:10.7717/peerj.3717)
Supplement: Table S1 [file peerj-05-3717-s001.xlsx]

## Sheet: Supplementary Table 1
Supplementary Table 1. OTU table with 803 OTUs
#OTU ID	CL1	CL3	CL2	CP1	CP2	CP3	taxonomy
denovo24887	0	0	0	0	13	0	k__Bacteria; p__Firmicutes; c__Bacilli; o__Bacillales; f__Bacillaceae; g__Bacillus
denovo8575	12	0	0	1	0	0	k__Bacteria; p__Firmicutes; c__Bacilli; o__Gemellales; f__Gemellaceae
denovo24539	2	4	3	1	1	2	k__Bacteria; p__Proteobacteria; c__Alphaproteobacteria; o__Rickettsiales
denovo1122	0	0	0	8	5	0	k__Bacteria; p__Proteobacteria; c__Alphaproteobacteria; o__Rickettsiales
denovo12913	0	0	0	9	2	2	k__Bacteria; p__Proteobacteria; c__Alphaproteobacteria; o__Rickettsiales
denovo6135	1	0	0	4	6	2	k__Bacteria; p__Proteobacteria; c__Alphaproteobacteria; o__Rickettsiales
denovo8822	0	0	0	10	1	2	k__Bacteria; p__Proteobacteria; c__Alphaproteobacteria; o__Rickettsiales
denovo8076	1	0	0	11	0	1	k__Bacteria; p__Proteobacteria; c__Alphaproteobacteria; o__Rickettsiales
denovo4644	1	0	1	3	7	1	k__Bacteria; p__Proteobacteria; c__Alphaproteobacteria; o__Rickettsiales
denovo23914	0	0	4	1	6	2	k__Bacteria; p__Proteobacteria; c__Alphaproteobacteria; o__Rickettsiales
denovo5517	0	0	0	0	11	2	k__Bacteria; p__Proteobacteria; c__Alphaproteobacteria; o__Rickettsiales
denovo1917	0	0	0	5	7	1	k__Bacteria; p__Proteobacteria; c__Alphaproteobacteria; o__Rickettsiales
denovo13231	5	0	0	2	2	4	k__Bacteria; p__Proteobacteria; c__Alphaproteobacteria; o__Rickettsiales
denovo2782	0	0	0	2	11	0	k__Bacteria; p__Proteobacteria; c__Alphaproteobacteria; o__Rickettsiales
denovo57366	0	7	6	0	0	0	k__Bacteria; p__Proteobacteria; c__Alphaproteobacteria; o__Rickettsiales
denovo14768	3	0	1	2	2	5	k__Bacteria; p__Proteobacteria; c__Alphaproteobacteria; o__Rickettsiales
denovo22112	0	1	0	0	8	4	k__Bacteria; p__Proteobacteria; c__Alphaproteobacteria; o__Rickettsiales
denovo10660	0	1	0	1	1	10	k__Bacteria; p__Proteobacteria; c__Alphaproteobacteria; o__Rickettsiales
denovo6170	0	2	1	2	6	2	k__Bacteria; p__Proteobacteria; c__Alphaproteobacteria; o__Rickettsiales
denovo33448	13	0	0	0	0	0	k__Bacteria; p__Proteobacteria; c__Alphaproteobacteria; o__Rickettsiales
denovo7040	1	1	2	2	4	3	k__Bacteria; p__Proteobacteria; c__Alphaproteobacteria; o__Rickettsiales
denovo2724	0	1	0	5	5	2	k__Bacteria; p__Proteobacteria; c__Alphaproteobacteria; o__Rickettsiales
denovo52554	0	7	0	6	0	0	k__Bacteria; p__Proteobacteria; c__Alphaproteobacteria; o__Rickettsiales
denovo14815	1	0	0	9	0	3	k__Bacteria; p__Proteobacteria; c__Alphaproteobacteria; o__Rickettsiales
denovo6987	0	0	0	0	13	0	k__Bacteria; p__Proteobacteria; c__Alphaproteobacteria; o__Rickettsiales
denovo5958	0	0	0	0	13	0	k__Bacteria; p__Proteobacteria; c__Alphaproteobacteria; o__Rickettsiales
denovo10308	0	0	1	7	0	5	k__Bacteria; p__Proteobacteria; c__Alphaproteobacteria; o__Rickettsiales
denovo49739	0	5	1	7	0	0	k__Bacteria; p__Proteobacteria; c__Alphaproteobacteria; o__Rickettsiales
denovo34953	3	1	7	2	0	0	k__Bacteria; p__Proteobacteria; c__Alphaproteobacteria; o__Rickettsiales
denovo1718	1	0	3	3	5	1	k__Bacteria; p__Proteobacteria; c__Alphaproteobacteria; o__Rickettsiales
denovo66133	0	13	0	0	0	0	k__Bacteria; p__Proteobacteria; c__Alphaproteobacteria; o__Rickettsiales
denovo15230	1	0	0	0	2	10	k__Bacteria; p__Proteobacteria; c__Alphaproteobacteria; o__Rickettsiales
denovo1469	0	1	1	5	4	2	k__Bacteria; p__Proteobacteria; c__Alphaproteobacteria; o__Rickettsiales
denovo33858	11	0	2	0	0	0	k__Bacteria; p__Proteobacteria; c__Alphaproteobacteria; o__Rickettsiales
denovo12757	0	0	0	13	0	0	k__Bacteria; p__Proteobacteria; c__Alphaproteobacteria; o__Rickettsiales
denovo10367	0	0	0	13	0	0	k__Bacteria; p__Proteobacteria; c__Alphaproteobacteria; o__Rickettsiales
denovo2343	0	1	1	6	5	0	k__Bacteria; p__Proteobacteria; c__Alphaproteobacteria; o__Rickettsiales
denovo6500	0	0	0	0	13	0	k__Bacteria; p__Proteobacteria; c__Epsilonproteobacteria; o__Campylobacterales
denovo23342	0	1	0	0	12	0	k__Bacteria; p__Proteobacteria; c__Epsilonproteobacteria; o__Campylobacterales
denovo25888	0	8	0	0	0	5	k__Bacteria; p__Proteobacteria; c__Gammaproteobacteria; o__Pseudomonadales; f__Moraxellaceae; g__Acinetobacter
denovo5811	0	1	0	0	12	0	k__Bacteria; p__Proteobacteria; c__Gammaproteobacteria; o__Pseudomonadales; f__Moraxellaceae; g__Acinetobacter; s__johnsonii
denovo31843	2	2	10	0	0	0	k__Bacteria; p__Bacteroidetes; c__Bacteroidia; o__Bacteroidales; f__Porphyromonadaceae; g__Porphyromonas
denovo276	0	0	0	14	0	0	k__Bacteria; p__Gemmatimonadetes; c__Gemm-1
denovo13800	0	14	0	0	0	0	k__Bacteria; p__Proteobacteria; c__Alphaproteobacteria; o__Rhodobacterales; f__Rhodobacteraceae
denovo56975	0	10	2	2	0	0	k__Bacteria; p__Proteobacteria; c__Alphaproteobacteria; o__Rickettsiales
denovo12173	1	0	1	0	2	10	k__Bacteria; p__Proteobacteria; c__Alphaproteobacteria; o__Rickettsiales
denovo20295	0	1	0	0	3	10	k__Bacteria; p__Proteobacteria; c__Alphaproteobacteria; o__Rickettsiales
denovo10497	0	0	0	13	1	0	k__Bacteria; p__Proteobacteria; c__Alphaproteobacteria; o__Rickettsiales
denovo58529	0	12	2	0	0	0	k__Bacteria; p__Proteobacteria; c__Alphaproteobacteria; o__Rickettsiales
denovo28423	0	0	3	0	1	10	k__Bacteria; p__Proteobacteria; c__Alphaproteobacteria; o__Rickettsiales
denovo21810	7	0	1	0	2	4	k__Bacteria; p__Proteobacteria; c__Alphaproteobacteria; o__Rickettsiales
denovo13660	1	1	2	3	1	6	k__Bacteria; p__Proteobacteria; c__Alphaproteobacteria; o__Rickettsiales
denovo14366	1	1	1	4	2	5	k__Bacteria; p__Proteobacteria; c__Alphaproteobacteria; o__Rickettsiales
denovo25220	1	2	1	0	7	3	k__Bacteria; p__Proteobacteria; c__Alphaproteobacteria; o__Rickettsiales
denovo32791	8	1	5	0	0	0	k__Bacteria; p__Proteobacteria; c__Alphaproteobacteria; o__Rickettsiales
denovo41495	9	1	3	1	0	0	k__Bacteria; p__Proteobacteria; c__Alphaproteobacteria; o__Rickettsiales
denovo9936	3	0	1	3	3	4	k__Bacteria; p__Proteobacteria; c__Alphaproteobacteria; o__Rickettsiales
denovo59521	0	9	5	0	0	0	k__Bacteria; p__Proteobacteria; c__Alphaproteobacteria; o__Rickettsiales
denovo38907	11	1	1	1	0	0	k__Bacteria; p__Proteobacteria; c__Alphaproteobacteria; o__Rickettsiales
denovo14835	1	2	4	4	1	2	k__Bacteria; p__Proteobacteria; c__Alphaproteobacteria; o__Rickettsiales
denovo58097	0	14	0	0	0	0	k__Bacteria; p__Proteobacteria; c__Alphaproteobacteria; o__Rickettsiales
denovo8409	2	0	1	4	2	5	k__Bacteria; p__Proteobacteria; c__Alphaproteobacteria; o__Rickettsiales
denovo31920	14	0	0	0	0	0	k__Bacteria; p__Proteobacteria; c__Alphaproteobacteria; o__Rickettsiales
denovo8297	0	0	0	12	0	2	k__Bacteria; p__Proteobacteria; c__Alphaproteobacteria; o__Rickettsiales
denovo6865	0	0	0	0	14	0	k__Bacteria; p__Proteobacteria; c__Alphaproteobacteria; o__Rickettsiales
denovo23988	1	2	0	0	10	1	k__Bacteria; p__Proteobacteria; c__Alphaproteobacteria; o__Rickettsiales
denovo8006	2	0	0	6	0	6	k__Bacteria; p__Proteobacteria; c__Alphaproteobacteria; o__Rickettsiales
denovo15091	0	0	2	7	0	5	k__Bacteria; p__Proteobacteria; c__Alphaproteobacteria; o__Rickettsiales
denovo29010	0	0	0	0	0	14	k__Bacteria; p__Proteobacteria; c__Alphaproteobacteria; o__Rickettsiales
denovo8841	3	0	1	7	0	3	k__Bacteria; p__Proteobacteria; c__Alphaproteobacteria; o__Rickettsiales
denovo8670	1	2	1	4	1	5	k__Bacteria; p__Proteobacteria; c__Alphaproteobacteria; o__Rickettsiales
denovo19786	1	2	1	1	2	7	k__Bacteria; p__Proteobacteria; c__Alphaproteobacteria; o__Rickettsiales
denovo7048	2	0	0	6	4	2	k__Bacteria; p__Proteobacteria; c__Alphaproteobacteria; o__Rickettsiales
denovo1715	0	0	0	13	1	0	k__Bacteria; p__Proteobacteria; c__Alphaproteobacteria; o__Rickettsiales
denovo8030	0	0	0	14	0	0	k__Bacteria; p__Proteobacteria; c__Alphaproteobacteria; o__Rickettsiales
denovo13836	0	0	0	13	0	1	k__Bacteria; p__Proteobacteria; c__Alphaproteobacteria; o__Rickettsiales
denovo20620	1	1	0	0	1	11	k__Bacteria; p__Proteobacteria; c__Alphaproteobacteria; o__Rickettsiales
denovo4020	0	0	1	0	12	1	k__Bacteria; p__Proteobacteria; c__Alphaproteobacteria; o__Rickettsiales
denovo52319	0	2	2	10	0	0	k__Bacteria; p__Proteobacteria; c__Alphaproteobacteria; o__Rickettsiales
denovo40462	6	3	2	3	0	0	k__Bacteria; p__Proteobacteria; c__Alphaproteobacteria; o__Rickettsiales
denovo59533	0	13	1	0	0	0	k__Bacteria; p__Proteobacteria; c__Alphaproteobacteria; o__Rickettsiales
denovo23279	1	0	2	0	10	1	k__Bacteria; p__Proteobacteria; c__Alphaproteobacteria; o__Rickettsiales
denovo6336	3	0	1	1	6	3	k__Bacteria; p__Proteobacteria; c__Alphaproteobacteria; o__Rickettsiales
denovo23753	0	0	0	0	14	0	k__Bacteria; p__Proteobacteria; c__Epsilonproteobacteria; o__Campylobacterales
denovo60061	0	14	0	0	0	0	k__Bacteria; p__Proteobacteria; c__Gammaproteobacteria; o__Enterobacteriales; f__Enterobacteriaceae
denovo984	0	0	0	0	15	0	k__Bacteria; p__Actinobacteria; c__Actinobacteria; o__Actinomycetales; f__Micrococcaceae
denovo3539	0	0	0	0	15	0	k__Bacteria; p__Firmicutes; c__Bacilli; o__Bacillales; f__Bacillaceae; g__Bacillus
denovo4003	1	0	0	2	11	1	k__Bacteria; p__Proteobacteria; c__Alphaproteobacteria; o__Rickettsiales
denovo8356	0	1	0	4	1	9	k__Bacteria; p__Proteobacteria; c__Alphaproteobacteria; o__Rickettsiales
denovo13545	2	4	2	3	1	3	k__Bacteria; p__Proteobacteria; c__Alphaproteobacteria; o__Rickettsiales
denovo3337	0	0	0	1	14	0	k__Bacteria; p__Proteobacteria; c__Alphaproteobacteria; o__Rickettsiales
denovo32383	10	1	3	1	0	0	k__Bacteria; p__Proteobacteria; c__Alphaproteobacteria; o__Rickettsiales
denovo12203	3	3	4	2	0	3	k__Bacteria; p__Proteobacteria; c__Alphaproteobacteria; o__Rickettsiales
denovo43617	12	0	0	3	0	0	k__Bacteria; p__Proteobacteria; c__Alphaproteobacteria; o__Rickettsiales
denovo45995	14	0	0	1	0	0	k__Bacteria; p__Proteobacteria; c__Alphaproteobacteria; o__Rickettsiales
denovo3873	0	0	0	0	15	0	k__Bacteria; p__Proteobacteria; c__Alphaproteobacteria; o__Rickettsiales
denovo54153	0	4	2	9	0	0	k__Bacteria; p__Proteobacteria; c__Alphaproteobacteria; o__Rickettsiales
denovo20232	0	0	2	0	1	12	k__Bacteria; p__Proteobacteria; c__Alphaproteobacteria; o__Rickettsiales
denovo35667	9	3	2	1	0	0	k__Bacteria; p__Proteobacteria; c__Alphaproteobacteria; o__Rickettsiales
denovo13246	1	1	1	8	1	3	k__Bacteria; p__Proteobacteria; c__Alphaproteobacteria; o__Rickettsiales
denovo11896	1	4	3	1	2	4	k__Bacteria; p__Proteobacteria; c__Alphaproteobacteria; o__Rickettsiales
denovo2780	1	0	1	5	7	1	k__Bacteria; p__Proteobacteria; c__Alphaproteobacteria; o__Rickettsiales
denovo6981	0	0	0	0	15	0	k__Bacteria; p__Proteobacteria; c__Alphaproteobacteria; o__Rickettsiales
denovo24683	3	0	4	1	4	3	k__Bacteria; p__Proteobacteria; c__Alphaproteobacteria; o__Rickettsiales
denovo14141	0	1	0	0	3	11	k__Bacteria; p__Proteobacteria; c__Alphaproteobacteria; o__Rickettsiales
denovo52830	0	7	3	5	0	0	k__Bacteria; p__Proteobacteria; c__Alphaproteobacteria; o__Rickettsiales
denovo2513	2	2	0	6	3	2	k__Bacteria; p__Proteobacteria; c__Alphaproteobacteria; o__Rickettsiales
denovo36036	3	2	8	2	0	0	k__Bacteria; p__Proteobacteria; c__Alphaproteobacteria; o__Rickettsiales
denovo2443	1	2	0	0	9	3	k__Bacteria; p__Proteobacteria; c__Alphaproteobacteria; o__Rickettsiales
denovo24906	5	1	2	1	2	4	k__Bacteria; p__Proteobacteria; c__Alphaproteobacteria; o__Rickettsiales
denovo21680	0	0	1	0	9	5	k__Bacteria; p__Proteobacteria; c__Alphaproteobacteria; o__Rickettsiales
denovo60783	0	3	12	0	0	0	k__Bacteria; p__Proteobacteria; c__Alphaproteobacteria; o__Rickettsiales
denovo29135	2	1	3	0	0	9	k__Bacteria; p__Proteobacteria; c__Alphaproteobacteria; o__Rickettsiales
denovo1809	0	0	0	4	5	6	k__Bacteria; p__Proteobacteria; c__Alphaproteobacteria; o__Rickettsiales
denovo1905	0	0	0	7	8	0	k__Bacteria; p__Proteobacteria; c__Alphaproteobacteria; o__Rickettsiales
denovo44576	1	9	3	2	0	0	k__Bacteria; p__Proteobacteria; c__Alphaproteobacteria; o__Rickettsiales
denovo34404	14	0	1	0	0	0	k__Bacteria; p__Proteobacteria; c__Alphaproteobacteria; o__Rickettsiales
denovo45051	13	0	1	1	0	0	k__Bacteria; p__Proteobacteria; c__Alphaproteobacteria; o__Rickettsiales
denovo1186	0	0	3	6	6	0	k__Bacteria; p__Proteobacteria; c__Alphaproteobacteria; o__Rickettsiales
denovo59051	0	8	7	0	0	0	k__Bacteria; p__Proteobacteria; c__Alphaproteobacteria; o__Rickettsiales
denovo59809	0	15	0	0	0	0	k__Bacteria; p__Proteobacteria; c__Alphaproteobacteria; o__Rickettsiales
denovo58819	0	15	0	0	0	0	k__Bacteria; p__Proteobacteria; c__Gammaproteobacteria; o__Pseudomonadales; f__Pseudomonadaceae
denovo29695	3	0	1	0	0	12	k__Bacteria; p__Proteobacteria; c__Alphaproteobacteria; o__Rickettsiales
denovo52768	0	5	2	9	0	0	k__Bacteria; p__Proteobacteria; c__Alphaproteobacteria; o__Rickettsiales
denovo50100	0	7	5	4	0	0	k__Bacteria; p__Proteobacteria; c__Alphaproteobacteria; o__Rickettsiales
denovo44947	4	2	5	5	0	0	k__Bacteria; p__Proteobacteria; c__Alphaproteobacteria; o__Rickettsiales
denovo5289	1	0	1	0	13	1	k__Bacteria; p__Proteobacteria; c__Alphaproteobacteria; o__Rickettsiales
denovo11941	2	0	3	4	1	6	k__Bacteria; p__Proteobacteria; c__Alphaproteobacteria; o__Rickettsiales
denovo58424	0	13	2	1	0	0	k__Bacteria; p__Proteobacteria; c__Alphaproteobacteria; o__Rickettsiales
denovo12431	0	0	0	12	0	4	k__Bacteria; p__Proteobacteria; c__Alphaproteobacteria; o__Rickettsiales
denovo655	1	1	1	6	7	0	k__Bacteria; p__Proteobacteria; c__Alphaproteobacteria; o__Rickettsiales
denovo23488	10	0	2	1	3	0	k__Bacteria; p__Proteobacteria; c__Alphaproteobacteria; o__Rickettsiales
denovo28698	0	1	1	1	0	13	k__Bacteria; p__Proteobacteria; c__Alphaproteobacteria; o__Rickettsiales
denovo14356	0	3	0	4	0	9	k__Bacteria; p__Proteobacteria; c__Alphaproteobacteria; o__Rickettsiales
denovo1783	0	0	0	13	3	0	k__Bacteria; p__Proteobacteria; c__Alphaproteobacteria; o__Rickettsiales
denovo45753	16	0	0	0	0	0	k__Bacteria; p__Proteobacteria; c__Alphaproteobacteria; o__Rickettsiales
denovo11579	2	0	1	6	0	7	k__Bacteria; p__Proteobacteria; c__Alphaproteobacteria; o__Rickettsiales
denovo12924	2	1	0	2	1	10	k__Bacteria; p__Proteobacteria; c__Alphaproteobacteria; o__Rickettsiales
denovo21402	2	0	2	1	4	7	k__Bacteria; p__Proteobacteria; c__Alphaproteobacteria; o__Rickettsiales
denovo43091	16	0	0	0	0	0	k__Bacteria; p__Proteobacteria; c__Alphaproteobacteria; o__Rickettsiales
denovo10368	0	0	3	3	5	5	k__Bacteria; p__Proteobacteria; c__Alphaproteobacteria; o__Rickettsiales
denovo56574	0	8	7	1	0	0	k__Bacteria; p__Proteobacteria; c__Alphaproteobacteria; o__Rickettsiales
denovo35827	7	1	7	1	0	0	k__Bacteria; p__Proteobacteria; c__Alphaproteobacteria; o__Rickettsiales
denovo65564	0	16	0	0	0	0	k__Bacteria; p__Proteobacteria; c__Alphaproteobacteria; o__Rickettsiales
denovo9808	6	1	1	2	1	5	k__Bacteria; p__Proteobacteria; c__Alphaproteobacteria; o__Rickettsiales
denovo10053	1	2	5	6	1	1	k__Bacteria; p__Proteobacteria; c__Alphaproteobacteria; o__Rickettsiales
denovo34461	7	3	4	2	0	0	k__Bacteria; p__Proteobacteria; c__Alphaproteobacteria; o__Rickettsiales
denovo14811	2	1	1	5	2	5	k__Bacteria; p__Proteobacteria; c__Alphaproteobacteria; o__Rickettsiales
denovo4508	1	0	0	1	10	4	k__Bacteria; p__Proteobacteria; c__Alphaproteobacteria; o__Rickettsiales
denovo2861	0	0	0	8	7	1	k__Bacteria; p__Proteobacteria; c__Alphaproteobacteria; o__Rickettsiales
denovo6663	1	0	0	5	7	3	k__Bacteria; p__Proteobacteria; c__Alphaproteobacteria; o__Rickettsiales
denovo7631	0	2	0	8	4	2	k__Bacteria; p__Proteobacteria; c__Alphaproteobacteria; o__Rickettsiales
denovo10221	0	0	1	13	0	2	k__Bacteria; p__Proteobacteria; c__Alphaproteobacteria; o__Rickettsiales
denovo6875	1	0	0	3	12	0	k__Bacteria; p__Proteobacteria; c__Alphaproteobacteria; o__Rickettsiales
denovo57281	0	8	3	5	0	0	k__Bacteria; p__Proteobacteria; c__Alphaproteobacteria; o__Rickettsiales
denovo2665	0	0	0	4	12	0	k__Bacteria; p__Proteobacteria; c__Alphaproteobacteria; o__Rickettsiales
denovo66116	0	16	0	0	0	0	k__Bacteria; p__Proteobacteria; c__Alphaproteobacteria; o__Rickettsiales
denovo140	0	0	0	16	0	0	k__Bacteria; p__Verrucomicrobia; c__[Spartobacteria]; o__[Chthoniobacterales]; f__[Chthoniobacteraceae]; g__DA101
denovo12752	1	0	1	12	0	3	k__Bacteria; p__Proteobacteria; c__Alphaproteobacteria; o__Rickettsiales
denovo3340	0	2	0	5	10	0	k__Bacteria; p__Proteobacteria; c__Alphaproteobacteria; o__Rickettsiales
denovo42083	16	0	1	0	0	0	k__Bacteria; p__Proteobacteria; c__Alphaproteobacteria; o__Rickettsiales
denovo6763	0	0	0	4	13	0	k__Bacteria; p__Proteobacteria; c__Alphaproteobacteria; o__Rickettsiales
denovo64905	0	16	0	1	0	0	k__Bacteria; p__Proteobacteria; c__Alphaproteobacteria; o__Rickettsiales
denovo41675	13	2	1	1	0	0	k__Bacteria; p__Proteobacteria; c__Alphaproteobacteria; o__Rickettsiales
denovo15557	3	0	2	0	1	11	k__Bacteria; p__Proteobacteria; c__Alphaproteobacteria; o__Rickettsiales
denovo51184	0	0	0	17	0	0	k__Bacteria; p__Proteobacteria; c__Alphaproteobacteria; o__Rickettsiales
denovo12943	3	0	0	6	0	8	k__Bacteria; p__Proteobacteria; c__Alphaproteobacteria; o__Rickettsiales
denovo50895	0	5	1	11	0	0	k__Bacteria; p__Proteobacteria; c__Alphaproteobacteria; o__Rickettsiales
denovo24911	1	1	1	0	10	4	k__Bacteria; p__Proteobacteria; c__Alphaproteobacteria; o__Rickettsiales
denovo12970	3	0	3	3	2	6	k__Bacteria; p__Proteobacteria; c__Alphaproteobacteria; o__Rickettsiales
denovo12298	0	0	0	16	0	1	k__Bacteria; p__Proteobacteria; c__Alphaproteobacteria; o__Rickettsiales
denovo53996	0	8	3	6	0	0	k__Bacteria; p__Proteobacteria; c__Alphaproteobacteria; o__Rickettsiales
denovo9431	0	0	0	10	1	6	k__Bacteria; p__Proteobacteria; c__Alphaproteobacteria; o__Rickettsiales
denovo35169	5	0	10	2	0	0	k__Bacteria; p__Proteobacteria; c__Alphaproteobacteria; o__Rickettsiales
denovo12718	0	0	0	11	1	5	k__Bacteria; p__Proteobacteria; c__Alphaproteobacteria; o__Rickettsiales
denovo2497	1	0	0	3	7	6	k__Bacteria; p__Proteobacteria; c__Alphaproteobacteria; o__Rickettsiales
denovo29487	1	0	1	0	1	14	k__Bacteria; p__Proteobacteria; c__Alphaproteobacteria; o__Rickettsiales
denovo52077	0	6	2	9	0	0	k__Bacteria; p__Proteobacteria; c__Alphaproteobacteria; o__Rickettsiales
denovo11018	3	0	2	8	1	3	k__Bacteria; p__Proteobacteria; c__Alphaproteobacteria; o__Rickettsiales
denovo2688	0	0	0	6	11	0	k__Bacteria; p__Proteobacteria; c__Alphaproteobacteria; o__Rickettsiales
denovo9708	0	0	0	16	0	1	k__Bacteria; p__Proteobacteria; c__Alphaproteobacteria; o__Rickettsiales
denovo7271	0	2	2	7	2	4	k__Bacteria; p__Proteobacteria; c__Alphaproteobacteria; o__Rickettsiales
denovo33538	14	1	2	0	0	0	k__Bacteria; p__Proteobacteria; c__Alphaproteobacteria; o__Rickettsiales
denovo32349	11	0	6	0	0	0	k__Bacteria; p__Proteobacteria; c__Alphaproteobacteria; o__Rickettsiales
denovo24923	3	0	5	0	4	5	k__Bacteria; p__Proteobacteria; c__Alphaproteobacteria; o__Rickettsiales
denovo9545	4	0	0	1	1	11	k__Bacteria; p__Proteobacteria; c__Alphaproteobacteria; o__Rickettsiales
denovo28658	5	2	3	1	0	6	k__Bacteria; p__Proteobacteria; c__Alphaproteobacteria; o__Rickettsiales
denovo46251	6	8	1	2	0	0	k__Bacteria; p__Proteobacteria; c__Alphaproteobacteria; o__Rickettsiales
denovo51898	0	0	0	17	0	0	k__Bacteria; p__Proteobacteria; c__Alphaproteobacteria; o__Rickettsiales
denovo35320	6	0	8	3	0	0	k__Bacteria; p__Proteobacteria; c__Alphaproteobacteria; o__Rickettsiales
denovo300	0	0	0	18	0	0	k__Bacteria; p__Firmicutes; c__Clostridia; o__Clostridiales; f__Ruminococcaceae
denovo48675	0	6	7	5	0	0	k__Bacteria; p__Proteobacteria; c__Alphaproteobacteria; o__Rickettsiales
denovo8368	3	1	2	4	2	6	k__Bacteria; p__Proteobacteria; c__Alphaproteobacteria; o__Rickettsiales
denovo1110	0	0	0	12	6	0	k__Bacteria; p__Proteobacteria; c__Alphaproteobacteria; o__Rickettsiales
denovo17041	3	4	2	1	2	6	k__Bacteria; p__Proteobacteria; c__Alphaproteobacteria; o__Rickettsiales
denovo51181	0	4	3	11	0	0	k__Bacteria; p__Proteobacteria; c__Alphaproteobacteria; o__Rickettsiales
denovo6733	0	0	0	1	17	0	k__Bacteria; p__Proteobacteria; c__Alphaproteobacteria; o__Rickettsiales
denovo7431	1	1	1	4	10	1	k__Bacteria; p__Proteobacteria; c__Alphaproteobacteria; o__Rickettsiales
denovo54158	0	2	5	11	0	0	k__Bacteria; p__Proteobacteria; c__Alphaproteobacteria; o__Rickettsiales
denovo8696	2	0	0	12	0	4	k__Bacteria; p__Proteobacteria; c__Alphaproteobacteria; o__Rickettsiales
denovo12887	1	0	0	4	2	11	k__Bacteria; p__Proteobacteria; c__Alphaproteobacteria; o__Rickettsiales
denovo7634	0	0	0	12	6	0	k__Bacteria; p__Proteobacteria; c__Alphaproteobacteria; o__Rickettsiales
denovo2333	1	0	0	3	13	1	k__Bacteria; p__Proteobacteria; c__Alphaproteobacteria; o__Rickettsiales
denovo4511	1	0	1	3	7	6	k__Bacteria; p__Proteobacteria; c__Alphaproteobacteria; o__Rickettsiales
denovo10612	3	2	1	5	3	4	k__Bacteria; p__Proteobacteria; c__Alphaproteobacteria; o__Rickettsiales
denovo30102	8	2	3	1	0	4	k__Bacteria; p__Proteobacteria; c__Alphaproteobacteria; o__Rickettsiales
denovo16771	2	1	0	0	3	12	k__Bacteria; p__Proteobacteria; c__Alphaproteobacteria; o__Rickettsiales
denovo22776	7	0	2	0	4	5	k__Bacteria; p__Proteobacteria; c__Alphaproteobacteria; o__Rickettsiales
denovo47282	11	3	1	3	0	0	k__Bacteria; p__Proteobacteria; c__Alphaproteobacteria; o__Rickettsiales
denovo54370	0	10	7	1	0	0	k__Bacteria; p__Proteobacteria; c__Alphaproteobacteria; o__Rickettsiales
denovo23875	3	0	0	0	13	2	k__Bacteria; p__Proteobacteria; c__Alphaproteobacteria; o__Rickettsiales
denovo837	1	0	3	2	6	6	k__Bacteria; p__Proteobacteria; c__Alphaproteobacteria; o__Rickettsiales
denovo56898	0	10	5	3	0	0	k__Bacteria; p__Proteobacteria; c__Alphaproteobacteria; o__Rickettsiales
denovo35279	8	6	3	1	0	0	k__Bacteria; p__Proteobacteria; c__Alphaproteobacteria; o__Rickettsiales
denovo42185	18	0	0	0	0	0	k__Bacteria; p__Proteobacteria; c__Alphaproteobacteria; o__Rickettsiales
denovo6159	3	0	0	3	9	3	k__Bacteria; p__Proteobacteria; c__Alphaproteobacteria; o__Rickettsiales
denovo52539	0	14	2	2	0	0	k__Bacteria; p__Proteobacteria; c__Alphaproteobacteria; o__Rickettsiales
denovo32482	11	4	1	2	0	0	k__Bacteria; p__Proteobacteria; c__Alphaproteobacteria; o__Rickettsiales
denovo23732	0	0	0	0	19	0	k__Bacteria; p__Firmicutes; c__Bacilli; o__Bacillales; f__Bacillaceae; g__Bacillus
denovo23839	0	0	0	0	18	1	k__Bacteria; p__Firmicutes; c__Bacilli; o__Bacillales; f__Bacillaceae; g__Bacillus
denovo13809	3	0	5	3	5	3	k__Bacteria; p__Proteobacteria; c__Alphaproteobacteria; o__Rickettsiales
denovo7497	1	1	0	8	3	6	k__Bacteria; p__Proteobacteria; c__Alphaproteobacteria; o__Rickettsiales
denovo15611	1	3	1	0	0	14	k__Bacteria; p__Proteobacteria; c__Alphaproteobacteria; o__Rickettsiales
denovo57606	0	18	1	0	0	0	k__Bacteria; p__Proteobacteria; c__Alphaproteobacteria; o__Rickettsiales
denovo32933	14	1	4	0	0	0	k__Bacteria; p__Proteobacteria; c__Alphaproteobacteria; o__Rickettsiales
denovo51074	0	9	0	10	0	0	k__Bacteria; p__Proteobacteria; c__Alphaproteobacteria; o__Rickettsiales
denovo7709	2	3	1	7	2	4	k__Bacteria; p__Proteobacteria; c__Alphaproteobacteria; o__Rickettsiales
denovo3754	0	0	0	1	18	0	k__Bacteria; p__Proteobacteria; c__Alphaproteobacteria; o__Rickettsiales
denovo17173	1	0	0	0	2	16	k__Bacteria; p__Proteobacteria; c__Alphaproteobacteria; o__Rickettsiales
denovo8611	2	0	1	12	2	2	k__Bacteria; p__Proteobacteria; c__Alphaproteobacteria; o__Rickettsiales
denovo1623	1	0	0	11	5	2	k__Bacteria; p__Proteobacteria; c__Alphaproteobacteria; o__Rickettsiales
denovo3963	0	2	0	2	13	2	k__Bacteria; p__Proteobacteria; c__Alphaproteobacteria; o__Rickettsiales
denovo2999	1	0	2	3	9	4	k__Bacteria; p__Proteobacteria; c__Alphaproteobacteria; o__Rickettsiales
denovo65733	0	19	0	0	0	0	k__Bacteria; p__Proteobacteria; c__Alphaproteobacteria; o__Rickettsiales
denovo7102	0	0	0	3	16	0	k__Bacteria; p__Proteobacteria; c__Alphaproteobacteria; o__Rickettsiales
denovo56842	0	14	4	1	0	0	k__Bacteria; p__Proteobacteria; c__Alphaproteobacteria; o__Rickettsiales
denovo45828	7	9	3	0	0	0	k__Bacteria; p__Proteobacteria; c__Alphaproteobacteria; o__Rickettsiales
denovo39955	9	5	3	2	0	0	k__Bacteria; p__Proteobacteria; c__Alphaproteobacteria; o__Rickettsiales
denovo31803	10	1	6	2	0	0	k__Bacteria; p__Proteobacteria; c__Alphaproteobacteria; o__Rickettsiales
denovo4341	0	1	0	5	10	3	k__Bacteria; p__Proteobacteria; c__Alphaproteobacteria; o__Rickettsiales
denovo53456	0	9	5	5	0	0	k__Bacteria; p__Proteobacteria; c__Alphaproteobacteria; o__Rickettsiales
denovo60865	0	19	0	0	0	0	k__Bacteria; p__Proteobacteria; c__Gammaproteobacteria; o__Pseudomonadales; f__Pseudomonadaceae; g__Pseudomonas
denovo43663	6	13	0	1	0	0	k__Bacteria; p__Proteobacteria; c__Alphaproteobacteria; o__Rickettsiales
denovo5842	0	0	0	1	19	0	k__Bacteria; p__Proteobacteria; c__Alphaproteobacteria; o__Rickettsiales
denovo16935	1	0	0	1	0	18	k__Bacteria; p__Proteobacteria; c__Alphaproteobacteria; o__Rickettsiales
denovo7604	0	0	0	11	9	0	k__Bacteria; p__Proteobacteria; c__Alphaproteobacteria; o__Rickettsiales
denovo30692	11	0	8	0	0	1	k__Bacteria; p__Proteobacteria; c__Alphaproteobacteria; o__Rickettsiales
denovo2876	0	0	1	6	12	1	k__Bacteria; p__Proteobacteria; c__Alphaproteobacteria; o__Rickettsiales
denovo20372	1	0	4	0	1	14	k__Bacteria; p__Proteobacteria; c__Alphaproteobacteria; o__Rickettsiales
denovo6629	0	1	0	0	18	1	k__Bacteria; p__Proteobacteria; c__Alphaproteobacteria; o__Rickettsiales
denovo34110	8	4	6	2	0	0	k__Bacteria; p__Proteobacteria; c__Alphaproteobacteria; o__Rickettsiales
denovo37218	3	1	15	1	0	0	k__Bacteria; p__Proteobacteria; c__Alphaproteobacteria; o__Rickettsiales
denovo38051	1	1	17	1	0	0	k__Bacteria; p__Proteobacteria; c__Alphaproteobacteria; o__Rickettsiales
denovo30845	7	4	7	1	0	1	k__Bacteria; p__Proteobacteria; c__Alphaproteobacteria; o__Rickettsiales
denovo12237	5	0	0	7	0	8	k__Bacteria; p__Proteobacteria; c__Alphaproteobacteria; o__Rickettsiales
denovo34678	11	1	8	0	0	0	k__Bacteria; p__Proteobacteria; c__Alphaproteobacteria; o__Rickettsiales
denovo47621	17	1	0	2	0	0	k__Bacteria; p__Proteobacteria; c__Alphaproteobacteria; o__Rickettsiales
denovo14519	0	0	1	8	1	10	k__Bacteria; p__Proteobacteria; c__Alphaproteobacteria; o__Rickettsiales
denovo2989	1	0	0	10	6	3	k__Bacteria; p__Proteobacteria; c__Alphaproteobacteria; o__Rickettsiales
denovo47325	1	12	6	1	0	0	k__Bacteria; p__Proteobacteria; c__Alphaproteobacteria; o__Rickettsiales
denovo6990	0	1	0	5	11	3	k__Bacteria; p__Proteobacteria; c__Alphaproteobacteria; o__Rickettsiales
denovo10238	1	0	0	16	2	1	k__Bacteria; p__Proteobacteria; c__Alphaproteobacteria; o__Rickettsiales
denovo8418	3	0	1	12	0	4	k__Bacteria; p__Proteobacteria; c__Alphaproteobacteria; o__Rickettsiales
denovo2439	4	4	1	2	6	3	k__Bacteria; p__Proteobacteria; c__Alphaproteobacteria; o__Rickettsiales
denovo22901	0	0	0	0	20	0	k__Bacteria; p__Proteobacteria; c__Epsilonproteobacteria; o__Campylobacterales
denovo21999	0	0	0	0	20	1	k__Bacteria; p__Firmicutes; c__Bacilli; o__Bacillales; f__Bacillaceae; g__Bacillus
denovo145	21	0	0	0	0	0	k__Bacteria; p__Planctomycetes; c__Planctomycetia; o__Pirellulales; f__Pirellulaceae
denovo5231	0	0	1	1	18	1	k__Bacteria; p__Proteobacteria; c__Alphaproteobacteria; o__Rickettsiales
denovo18069	1	2	1	0	4	13	k__Bacteria; p__Proteobacteria; c__Alphaproteobacteria; o__Rickettsiales
denovo12915	4	0	1	8	0	8	k__Bacteria; p__Proteobacteria; c__Alphaproteobacteria; o__Rickettsiales
denovo4801	0	0	0	0	21	0	k__Bacteria; p__Proteobacteria; c__Alphaproteobacteria; o__Rickettsiales
denovo7595	0	0	1	7	10	3	k__Bacteria; p__Proteobacteria; c__Alphaproteobacteria; o__Rickettsiales
denovo47443	8	5	4	4	0	0	k__Bacteria; p__Proteobacteria; c__Alphaproteobacteria; o__Rickettsiales
denovo3034	0	0	0	7	14	0	k__Bacteria; p__Proteobacteria; c__Alphaproteobacteria; o__Rickettsiales
denovo11306	3	1	0	6	2	9	k__Bacteria; p__Proteobacteria; c__Alphaproteobacteria; o__Rickettsiales
denovo10928	1	1	1	7	0	11	k__Bacteria; p__Proteobacteria; c__Alphaproteobacteria; o__Rickettsiales
denovo3948	0	0	0	0	21	0	k__Bacteria; p__Proteobacteria; c__Alphaproteobacteria; o__Rickettsiales
denovo3831	1	2	2	4	7	5	k__Bacteria; p__Proteobacteria; c__Alphaproteobacteria; o__Rickettsiales
denovo8065	0	0	1	17	1	2	k__Bacteria; p__Proteobacteria; c__Alphaproteobacteria; o__Rickettsiales
denovo7196	0	0	0	2	19	0	k__Bacteria; p__Proteobacteria; c__Alphaproteobacteria; o__Rickettsiales
denovo18303	4	0	3	1	1	12	k__Bacteria; p__Proteobacteria; c__Alphaproteobacteria; o__Rickettsiales
denovo14489	1	1	2	6	0	11	k__Bacteria; p__Proteobacteria; c__Alphaproteobacteria; o__Rickettsiales
denovo64457	0	21	0	0	0	0	k__Bacteria; p__Proteobacteria; c__Alphaproteobacteria; o__Rickettsiales
denovo5984	0	0	1	4	14	2	k__Bacteria; p__Proteobacteria; c__Alphaproteobacteria; o__Rickettsiales
denovo7260	2	3	0	3	7	7	k__Bacteria; p__Proteobacteria; c__Alphaproteobacteria; o__Rickettsiales
denovo60932	0	14	8	0	0	0	k__Bacteria; p__Proteobacteria; c__Alphaproteobacteria; o__Rickettsiales
denovo30829	7	1	3	1	0	10	k__Bacteria; p__Proteobacteria; c__Alphaproteobacteria; o__Rickettsiales
denovo30421	5	8	5	4	0	0	k__Bacteria; p__Proteobacteria; c__Alphaproteobacteria; o__Rickettsiales
denovo13934	3	2	1	3	1	12	k__Bacteria; p__Proteobacteria; c__Alphaproteobacteria; o__Rickettsiales
denovo37937	9	7	4	2	0	0	k__Bacteria; p__Proteobacteria; c__Alphaproteobacteria; o__Rickettsiales
denovo910	2	1	1	5	8	5	k__Bacteria; p__Proteobacteria; c__Alphaproteobacteria; o__Rickettsiales
denovo7151	0	0	0	1	20	1	k__Bacteria; p__Proteobacteria; c__Alphaproteobacteria; o__Rickettsiales
denovo54803	0	13	7	2	0	0	k__Bacteria; p__Proteobacteria; c__Alphaproteobacteria; o__Rickettsiales
denovo8408	3	4	5	4	1	5	k__Bacteria; p__Proteobacteria; c__Alphaproteobacteria; o__Rickettsiales
denovo27181	0	0	1	0	0	21	k__Bacteria; p__Proteobacteria; c__Alphaproteobacteria; o__Rickettsiales
denovo11586	1	1	1	6	1	12	k__Bacteria; p__Proteobacteria; c__Alphaproteobacteria; o__Rickettsiales
denovo39465	16	1	4	1	0	0	k__Bacteria; p__Proteobacteria; c__Alphaproteobacteria; o__Rickettsiales
denovo59083	0	22	0	0	0	0	k__Bacteria; p__Proteobacteria; c__Alphaproteobacteria; o__Rickettsiales
denovo32918	16	2	4	0	0	0	k__Bacteria; p__Proteobacteria; c__Alphaproteobacteria; o__Rickettsiales
denovo9493	0	0	0	22	0	0	k__Bacteria; p__Proteobacteria; c__Alphaproteobacteria; o__Rickettsiales
denovo32106	12	6	2	2	0	0	k__Bacteria; p__Proteobacteria; c__Alphaproteobacteria; o__Rickettsiales
denovo11514	3	5	3	6	2	3	k__Bacteria; p__Proteobacteria; c__Alphaproteobacteria; o__Rickettsiales
denovo14785	0	0	0	6	2	14	k__Bacteria; p__Proteobacteria; c__Alphaproteobacteria; o__Rickettsiales
denovo57098	0	14	6	2	0	0	k__Bacteria; p__Proteobacteria; c__Alphaproteobacteria; o__Rickettsiales
denovo6723	0	1	0	0	21	0	k__Bacteria; p__Proteobacteria; c__Alphaproteobacteria; o__Rickettsiales
denovo32995	14	1	6	1	0	0	k__Bacteria; p__Proteobacteria; c__Alphaproteobacteria; o__Rickettsiales
denovo65286	0	22	0	0	0	0	k__Bacteria; p__Proteobacteria; c__Alphaproteobacteria; o__Rickettsiales
denovo4847	0	0	0	0	20	2	k__Bacteria; p__Proteobacteria; c__Alphaproteobacteria; o__Rickettsiales
denovo3181	0	0	0	7	15	0	k__Bacteria; p__Proteobacteria; c__Alphaproteobacteria; o__Rickettsiales
denovo173	11	0	2	10	0	0	k__Bacteria; p__Firmicutes; c__Clostridia; o__Clostridiales; f__Peptostreptococcaceae
denovo66004	0	23	0	0	0	0	k__Bacteria; p__Proteobacteria; c__Alphaproteobacteria; o__Rickettsiales
denovo60668	0	17	6	0	0	0	k__Bacteria; p__Proteobacteria; c__Alphaproteobacteria; o__Rickettsiales
denovo7647	0	0	0	5	17	1	k__Bacteria; p__Proteobacteria; c__Alphaproteobacteria; o__Rickettsiales
denovo4528	0	0	0	0	22	1	k__Bacteria; p__Proteobacteria; c__Alphaproteobacteria; o__Rickettsiales
denovo2311	1	1	0	19	2	0	k__Bacteria; p__Proteobacteria; c__Alphaproteobacteria; o__Rickettsiales
denovo17857	0	0	0	0	0	23	k__Bacteria; p__Proteobacteria; c__Alphaproteobacteria; o__Rickettsiales
denovo60079	0	18	5	0	0	0	k__Bacteria; p__Proteobacteria; c__Alphaproteobacteria; o__Rickettsiales
denovo13939	6	0	3	2	2	10	k__Bacteria; p__Proteobacteria; c__Alphaproteobacteria; o__Rickettsiales
denovo54275	0	0	2	21	0	0	k__Bacteria; p__Proteobacteria; c__Alphaproteobacteria; o__Rickettsiales
denovo5050	2	1	0	0	19	1	k__Bacteria; p__Proteobacteria; c__Alphaproteobacteria; o__Rickettsiales
denovo4911	0	1	0	0	21	1	k__Bacteria; p__Proteobacteria; c__Alphaproteobacteria; o__Rickettsiales
denovo22747	3	1	1	1	13	4	k__Bacteria; p__Proteobacteria; c__Alphaproteobacteria; o__Rickettsiales
denovo16515	5	1	2	2	3	10	k__Bacteria; p__Proteobacteria; c__Alphaproteobacteria; o__Rickettsiales
denovo40060	22	1	0	0	0	0	k__Bacteria; p__Proteobacteria; c__Alphaproteobacteria; o__Rickettsiales
denovo30784	10	4	4	0	0	5	k__Bacteria; p__Proteobacteria; c__Alphaproteobacteria; o__Rickettsiales
denovo854	0	0	1	7	15	0	k__Bacteria; p__Proteobacteria; c__Alphaproteobacteria; o__Rickettsiales
denovo2667	0	0	0	8	15	0	k__Bacteria; p__Proteobacteria; c__Alphaproteobacteria; o__Rickettsiales
denovo10957	1	0	1	18	1	2	k__Bacteria; p__Proteobacteria; c__Alphaproteobacteria; o__Rickettsiales
denovo23536	0	0	0	0	17	6	k__Bacteria; p__Proteobacteria; c__Gammaproteobacteria; o__Pseudomonadales; f__Moraxellaceae; g__Acinetobacter; s__johnsonii
denovo255	2	0	0	1	20	1	k__Bacteria; p__Actinobacteria; c__Actinobacteria; o__Actinomycetales; f__Mycobacteriaceae; g__Mycobacterium
denovo136	14	0	2	8	0	0	k__Bacteria; p__Proteobacteria; c__Alphaproteobacteria; o__Rhodobacterales; f__Rhodobacteraceae
denovo1770	2	0	0	8	12	2	k__Bacteria; p__Proteobacteria; c__Alphaproteobacteria; o__Rickettsiales
denovo56973	0	12	12	0	0	0	k__Bacteria; p__Proteobacteria; c__Alphaproteobacteria; o__Rickettsiales
denovo47935	15	2	2	5	0	0	k__Bacteria; p__Proteobacteria; c__Alphaproteobacteria; o__Rickettsiales
denovo47747	1	17	3	3	0	0	k__Bacteria; p__Proteobacteria; c__Alphaproteobacteria; o__Rickettsiales
denovo33991	14	4	6	0	0	0	k__Bacteria; p__Proteobacteria; c__Alphaproteobacteria; o__Rickettsiales
denovo30398	8	1	5	2	0	8	k__Bacteria; p__Proteobacteria; c__Alphaproteobacteria; o__Rickettsiales
denovo11813	4	1	2	13	1	3	k__Bacteria; p__Proteobacteria; c__Alphaproteobacteria; o__Rickettsiales
denovo57456	0	22	2	0	0	0	k__Bacteria; p__Proteobacteria; c__Alphaproteobacteria; o__Rickettsiales
denovo44884	17	4	1	2	0	0	k__Bacteria; p__Proteobacteria; c__Alphaproteobacteria; o__Rickettsiales
denovo40930	18	4	1	1	0	0	k__Bacteria; p__Proteobacteria; c__Alphaproteobacteria; o__Rickettsiales
denovo13400	4	3	6	4	1	6	k__Bacteria; p__Proteobacteria; c__Alphaproteobacteria; o__Rickettsiales
denovo46409	8	0	1	15	0	0	k__Bacteria; p__Proteobacteria; c__Alphaproteobacteria; o__Rickettsiales
denovo16036	1	1	0	0	0	22	k__Bacteria; p__Proteobacteria; c__Alphaproteobacteria; o__Rickettsiales
denovo14482	1	6	1	4	1	11	k__Bacteria; p__Proteobacteria; c__Alphaproteobacteria; o__Rickettsiales
denovo60558	0	11	13	0	0	0	k__Bacteria; p__Proteobacteria; c__Alphaproteobacteria; o__Rickettsiales
denovo14880	0	0	0	7	0	18	k__Bacteria; p__Proteobacteria; c__Alphaproteobacteria; o__Rickettsiales
denovo11197	4	1	2	5	1	12	k__Bacteria; p__Proteobacteria; c__Alphaproteobacteria; o__Rickettsiales
denovo10996	1	0	1	16	4	3	k__Bacteria; p__Proteobacteria; c__Alphaproteobacteria; o__Rickettsiales
denovo67315	0	25	0	0	0	0	k__Bacteria; p__Proteobacteria; c__Alphaproteobacteria; o__Rickettsiales
denovo4565	0	0	1	1	23	0	k__Bacteria; p__Proteobacteria; c__Alphaproteobacteria; o__Rickettsiales
denovo7589	0	0	0	9	15	1	k__Bacteria; p__Proteobacteria; c__Alphaproteobacteria; o__Rickettsiales
denovo19834	1	0	1	0	7	16	k__Bacteria; p__Proteobacteria; c__Alphaproteobacteria; o__Rickettsiales
denovo4604	2	0	0	1	21	1	k__Bacteria; p__Proteobacteria; c__Alphaproteobacteria; o__Rickettsiales
denovo24950	0	1	1	0	20	3	k__Bacteria; p__Proteobacteria; c__Alphaproteobacteria; o__Rickettsiales
denovo18272	4	0	1	0	5	15	k__Bacteria; p__Proteobacteria; c__Alphaproteobacteria; o__Rickettsiales
denovo59444	0	18	7	0	0	0	k__Bacteria; p__Proteobacteria; c__Alphaproteobacteria; o__Rickettsiales
denovo85	0	4	0	15	5	1	k__Bacteria; p__Proteobacteria; c__Deltaproteobacteria; o__Myxococcales
denovo6656	0	0	0	0	22	3	k__Bacteria; p__Proteobacteria; c__Gammaproteobacteria; o__Pseudomonadales; f__Moraxellaceae; g__Acinetobacter; s__schindleri
denovo4401	5	1	0	3	12	5	k__Bacteria; p__Proteobacteria; c__Alphaproteobacteria; o__Rickettsiales
denovo54190	0	10	10	6	0	0	k__Bacteria; p__Proteobacteria; c__Alphaproteobacteria; o__Rickettsiales
denovo14723	4	4	0	3	1	14	k__Bacteria; p__Proteobacteria; c__Alphaproteobacteria; o__Rickettsiales
denovo40026	18	6	2	0	0	0	k__Bacteria; p__Proteobacteria; c__Alphaproteobacteria; o__Rickettsiales
denovo4919	0	1	0	7	14	4	k__Bacteria; p__Proteobacteria; c__Alphaproteobacteria; o__Rickettsiales
denovo2420	0	2	1	13	9	1	k__Bacteria; p__Proteobacteria; c__Alphaproteobacteria; o__Rickettsiales
denovo57339	0	23	2	1	0	0	k__Bacteria; p__Proteobacteria; c__Alphaproteobacteria; o__Rickettsiales
denovo1322	0	0	0	9	14	3	k__Bacteria; p__Proteobacteria; c__Alphaproteobacteria; o__Rickettsiales
denovo39236	16	5	5	0	0	0	k__Bacteria; p__Proteobacteria; c__Alphaproteobacteria; o__Rickettsiales
denovo35912	19	0	7	0	0	0	k__Bacteria; p__Proteobacteria; c__Alphaproteobacteria; o__Rickettsiales
denovo8246	2	2	1	17	1	3	k__Bacteria; p__Proteobacteria; c__Alphaproteobacteria; o__Rickettsiales
denovo7442	1	0	0	16	8	1	k__Bacteria; p__Proteobacteria; c__Alphaproteobacteria; o__Rickettsiales
denovo38014	1	0	24	1	0	0	k__Bacteria; p__Proteobacteria; c__Alphaproteobacteria; o__Rickettsiales
denovo968	0	0	1	14	11	0	k__Bacteria; p__Proteobacteria; c__Alphaproteobacteria; o__Rickettsiales
denovo49757	0	16	2	8	0	0	k__Bacteria; p__Proteobacteria; c__Alphaproteobacteria; o__Rickettsiales
denovo82	17	0	7	3	0	0	k__Bacteria; p__Firmicutes; c__Clostridia; o__Clostridiales; f__Peptostreptococcaceae
denovo15339	0	0	1	0	4	22	k__Bacteria; p__Proteobacteria; c__Alphaproteobacteria; o__Rickettsiales
denovo874	0	2	0	11	13	1	k__Bacteria; p__Proteobacteria; c__Alphaproteobacteria; o__Rickettsiales
denovo6576	1	3	3	4	14	2	k__Bacteria; p__Proteobacteria; c__Alphaproteobacteria; o__Rickettsiales
denovo2245	0	0	0	12	14	1	k__Bacteria; p__Proteobacteria; c__Alphaproteobacteria; o__Rickettsiales
denovo32966	19	2	5	1	0	0	k__Bacteria; p__Proteobacteria; c__Alphaproteobacteria; o__Rickettsiales
denovo4309	0	0	0	3	23	1	k__Bacteria; p__Proteobacteria; c__Alphaproteobacteria; o__Rickettsiales
denovo42578	17	3	4	3	0	0	k__Bacteria; p__Proteobacteria; c__Alphaproteobacteria; o__Rickettsiales
denovo13170	3	1	1	11	5	6	k__Bacteria; p__Proteobacteria; c__Alphaproteobacteria; o__Rickettsiales
denovo48439	0	12	11	4	0	0	k__Bacteria; p__Proteobacteria; c__Alphaproteobacteria; o__Rickettsiales
denovo30108	5	2	1	0	0	19	k__Bacteria; p__Proteobacteria; c__Alphaproteobacteria; o__Rickettsiales
denovo11705	3	0	1	13	0	10	k__Bacteria; p__Proteobacteria; c__Alphaproteobacteria; o__Rickettsiales
denovo24088	3	0	6	0	14	4	k__Bacteria; p__Proteobacteria; c__Alphaproteobacteria; o__Rickettsiales
denovo24614	9	3	4	3	4	4	k__Bacteria; p__Proteobacteria; c__Alphaproteobacteria; o__Rickettsiales
denovo48557	9	3	2	13	0	0	k__Bacteria; p__Proteobacteria; c__Alphaproteobacteria; o__Rickettsiales
denovo6299	0	0	0	6	21	0	k__Bacteria; p__Proteobacteria; c__Alphaproteobacteria; o__Rickettsiales
denovo1269	1	1	1	7	15	2	k__Bacteria; p__Proteobacteria; c__Alphaproteobacteria; o__Rickettsiales
denovo4769	1	1	3	1	21	0	k__Bacteria; p__Proteobacteria; c__Alphaproteobacteria; o__Rickettsiales
denovo7060	0	0	0	1	19	7	k__Bacteria; p__Proteobacteria; c__Epsilonproteobacteria; o__Campylobacterales
denovo58755	0	27	0	0	0	0	k__Bacteria; p__Proteobacteria; c__Gammaproteobacteria; o__Pseudomonadales; f__Pseudomonadaceae; g__Pseudomonas
denovo25485	0	1	0	0	25	2	k__Bacteria; p__Firmicutes; c__Bacilli; o__Bacillales; f__Bacillaceae; g__Bacillus
denovo631	0	0	0	1	26	1	k__Bacteria; p__Proteobacteria; c__Alphaproteobacteria; o__Rhodospirillales; f__Rhodospirillaceae
denovo46706	16	4	6	2	0	0	k__Bacteria; p__Proteobacteria; c__Alphaproteobacteria; o__Rickettsiales
denovo47773	2	18	5	3	0	0	k__Bacteria; p__Proteobacteria; c__Alphaproteobacteria; o__Rickettsiales
denovo2299	0	1	0	15	11	1	k__Bacteria; p__Proteobacteria; c__Alphaproteobacteria; o__Rickettsiales
denovo19385	4	1	3	1	0	19	k__Bacteria; p__Proteobacteria; c__Alphaproteobacteria; o__Rickettsiales
denovo40648	22	2	1	3	0	0	k__Bacteria; p__Proteobacteria; c__Alphaproteobacteria; o__Rickettsiales
denovo33077	16	3	8	1	0	0	k__Bacteria; p__Proteobacteria; c__Alphaproteobacteria; o__Rickettsiales
denovo3252	1	0	1	6	20	0	k__Bacteria; p__Proteobacteria; c__Alphaproteobacteria; o__Rickettsiales
denovo49345	0	9	1	18	0	0	k__Bacteria; p__Proteobacteria; c__Alphaproteobacteria; o__Rickettsiales
denovo6905	0	0	0	0	28	0	k__Bacteria; p__Proteobacteria; c__Alphaproteobacteria; o__Rickettsiales
denovo52241	0	17	4	7	0	0	k__Bacteria; p__Proteobacteria; c__Alphaproteobacteria; o__Rickettsiales
denovo2607	0	0	0	13	14	1	k__Bacteria; p__Proteobacteria; c__Alphaproteobacteria; o__Rickettsiales
denovo62341	0	1	27	0	0	0	k__Bacteria; p__Proteobacteria; c__Alphaproteobacteria; o__Rickettsiales
denovo25817	7	0	0	0	7	14	k__Bacteria; p__Proteobacteria; c__Alphaproteobacteria; o__Rickettsiales
denovo6331	0	0	1	2	25	0	k__Bacteria; p__Proteobacteria; c__Alphaproteobacteria; o__Rickettsiales
denovo3348	0	0	0	4	24	1	k__Bacteria; p__Proteobacteria; c__Alphaproteobacteria; o__Rickettsiales
denovo15953	3	2	0	1	3	20	k__Bacteria; p__Proteobacteria; c__Alphaproteobacteria; o__Rickettsiales
denovo23833	3	0	1	1	24	0	k__Bacteria; p__Proteobacteria; c__Alphaproteobacteria; o__Rickettsiales
denovo33355	22	2	5	0	0	0	k__Bacteria; p__Proteobacteria; c__Alphaproteobacteria; o__Rickettsiales
denovo60473	0	24	5	0	0	0	k__Bacteria; p__Proteobacteria; c__Alphaproteobacteria; o__Rickettsiales
denovo48655	0	7	1	21	0	0	k__Bacteria; p__Proteobacteria; c__Alphaproteobacteria; o__Rickettsiales
denovo7243	1	0	1	2	23	2	k__Bacteria; p__Proteobacteria; c__Alphaproteobacteria; o__Rickettsiales
denovo12290	1	0	0	26	0	2	k__Bacteria; p__Proteobacteria; c__Alphaproteobacteria; o__Rickettsiales
denovo59835	0	20	9	0	0	0	k__Bacteria; p__Proteobacteria; c__Alphaproteobacteria; o__Rickettsiales
denovo16018	5	5	3	2	3	11	k__Bacteria; p__Proteobacteria; c__Alphaproteobacteria; o__Rickettsiales
denovo3406	1	1	0	2	20	5	k__Bacteria; p__Proteobacteria; c__Alphaproteobacteria; o__Rickettsiales
denovo12260	6	2	5	11	2	3	k__Bacteria; p__Proteobacteria; c__Alphaproteobacteria; o__Rickettsiales
denovo11648	2	2	1	9	4	11	k__Bacteria; p__Proteobacteria; c__Alphaproteobacteria; o__Rickettsiales
denovo12901	0	0	0	25	1	3	k__Bacteria; p__Proteobacteria; c__Alphaproteobacteria; o__Rickettsiales
denovo4151	0	0	0	0	29	0	k__Bacteria; p__Proteobacteria; c__Alphaproteobacteria; o__Rickettsiales
denovo47406	19	3	2	5	0	0	k__Bacteria; p__Proteobacteria; c__Alphaproteobacteria; o__Rickettsiales
denovo1665	0	0	0	21	8	0	k__Bacteria; p__Proteobacteria; c__Alphaproteobacteria; o__Rickettsiales
denovo21053	1	0	0	0	0	28	k__Bacteria; p__Proteobacteria; c__Alphaproteobacteria; o__Rickettsiales
denovo27063	11	2	6	0	0	10	k__Bacteria; p__Proteobacteria; c__Alphaproteobacteria; o__Rickettsiales
denovo294	1	10	1	7	4	7	k__Bacteria; p__Actinobacteria; c__Actinobacteria; o__Actinomycetales; f__Corynebacteriaceae; g__Corynebacterium
denovo20903	0	2	1	1	1	25	k__Bacteria; p__Proteobacteria; c__Alphaproteobacteria; o__Rickettsiales
denovo42246	19	6	3	2	0	0	k__Bacteria; p__Proteobacteria; c__Alphaproteobacteria; o__Rickettsiales
denovo25867	8	0	1	0	4	17	k__Bacteria; p__Proteobacteria; c__Alphaproteobacteria; o__Rickettsiales
denovo37930	3	0	27	0	0	0	k__Bacteria; p__Proteobacteria; c__Alphaproteobacteria; o__Rickettsiales
denovo36973	3	1	26	0	0	0	k__Bacteria; p__Proteobacteria; c__Alphaproteobacteria; o__Rickettsiales
denovo43552	28	0	1	1	0	0	k__Bacteria; p__Proteobacteria; c__Alphaproteobacteria; o__Rickettsiales
denovo16947	0	0	0	0	4	26	k__Bacteria; p__Proteobacteria; c__Alphaproteobacteria; o__Rickettsiales
denovo64585	0	30	0	0	0	0	k__Bacteria; p__Proteobacteria; c__Alphaproteobacteria; o__Rickettsiales
denovo51304	0	6	3	21	0	0	k__Bacteria; p__Proteobacteria; c__Alphaproteobacteria; o__Rickettsiales
denovo6182	2	1	1	1	25	0	k__Bacteria; p__Proteobacteria; c__Alphaproteobacteria; o__Rickettsiales
denovo61338	0	12	18	0	0	0	k__Bacteria; p__Proteobacteria; c__Alphaproteobacteria; o__Rickettsiales
denovo4762	0	1	1	0	28	0	k__Bacteria; p__Proteobacteria; c__Alphaproteobacteria; o__Rickettsiales
denovo64051	0	19	0	12	0	0	k__Bacteria; p__Proteobacteria; c__Alphaproteobacteria; o__Rickettsiales
denovo16584	0	1	1	3	6	20	k__Bacteria; p__Proteobacteria; c__Alphaproteobacteria; o__Rickettsiales
denovo25240	12	2	6	1	3	7	k__Bacteria; p__Proteobacteria; c__Alphaproteobacteria; o__Rickettsiales
denovo53848	0	21	7	3	0	0	k__Bacteria; p__Proteobacteria; c__Alphaproteobacteria; o__Rickettsiales
denovo5803	0	0	0	0	31	0	k__Bacteria; p__Proteobacteria; c__Alphaproteobacteria; o__Rickettsiales
denovo3301	0	1	1	1	28	0	k__Bacteria; p__Proteobacteria; c__Alphaproteobacteria; o__Rickettsiales
denovo24228	5	0	4	0	18	4	k__Bacteria; p__Proteobacteria; c__Alphaproteobacteria; o__Rickettsiales
denovo52379	0	15	8	8	0	0	k__Bacteria; p__Proteobacteria; c__Alphaproteobacteria; o__Rickettsiales
denovo55107	0	4	2	25	0	0	k__Bacteria; p__Proteobacteria; c__Alphaproteobacteria; o__Rickettsiales
denovo36596	2	4	25	0	0	0	k__Bacteria; p__Proteobacteria; c__Alphaproteobacteria; o__Rickettsiales
denovo53956	0	6	3	22	0	0	k__Bacteria; p__Proteobacteria; c__Alphaproteobacteria; o__Rickettsiales
denovo7612	0	0	0	0	27	4	k__Bacteria; p__Proteobacteria; c__Gammaproteobacteria; o__Pseudomonadales; f__Moraxellaceae; g__Acinetobacter
denovo239	32	0	0	0	0	0	k__Bacteria; p__Firmicutes; c__Bacilli; o__Lactobacillales; f__Streptococcaceae; g__Lactococcus
denovo12217	1	0	0	29	0	2	k__Bacteria; p__Proteobacteria; c__Alphaproteobacteria; o__Rickettsiales
denovo56986	0	25	7	0	0	0	k__Bacteria; p__Proteobacteria; c__Alphaproteobacteria; o__Rickettsiales
denovo14387	7	1	1	1	7	15	k__Bacteria; p__Proteobacteria; c__Alphaproteobacteria; o__Rickettsiales
denovo33055	17	1	12	2	0	0	k__Bacteria; p__Proteobacteria; c__Alphaproteobacteria; o__Rickettsiales
denovo48007	7	9	4	12	0	0	k__Bacteria; p__Proteobacteria; c__Alphaproteobacteria; o__Rickettsiales
denovo7511	2	0	2	9	13	6	k__Bacteria; p__Proteobacteria; c__Alphaproteobacteria; o__Rickettsiales
denovo10286	4	4	6	11	3	4	k__Bacteria; p__Proteobacteria; c__Alphaproteobacteria; o__Rickettsiales
denovo19833	0	0	0	0	2	30	k__Bacteria; p__Proteobacteria; c__Alphaproteobacteria; o__Sphingomonadales; f__Erythrobacteraceae
denovo23188	0	0	0	0	32	0	k__Bacteria; p__Proteobacteria; c__Epsilonproteobacteria; o__Campylobacterales
denovo4901	0	0	0	0	28	5	k__Bacteria; p__Firmicutes; c__Bacilli; o__Bacillales; f__Bacillaceae; g__Bacillus
denovo2741	0	0	0	0	33	0	k__Bacteria; p__Firmicutes; c__Bacilli; o__Bacillales; f__Bacillaceae; g__Bacillus
denovo14740	5	0	3	14	1	10	k__Bacteria; p__Proteobacteria; c__Alphaproteobacteria; o__Rickettsiales
denovo36680	0	0	33	0	0	0	k__Bacteria; p__Proteobacteria; c__Alphaproteobacteria; o__Rickettsiales
denovo29716	9	0	5	0	0	19	k__Bacteria; p__Proteobacteria; c__Alphaproteobacteria; o__Rickettsiales
denovo1272	0	1	1	14	14	3	k__Bacteria; p__Proteobacteria; c__Alphaproteobacteria; o__Rickettsiales
denovo54624	0	4	2	27	0	0	k__Bacteria; p__Proteobacteria; c__Alphaproteobacteria; o__Rickettsiales
denovo16249	1	1	0	0	6	26	k__Bacteria; p__Proteobacteria; c__Alphaproteobacteria; o__Rickettsiales
denovo45562	23	7	3	1	0	0	k__Bacteria; p__Proteobacteria; c__Alphaproteobacteria; o__Rickettsiales
denovo1929	0	0	0	18	15	1	k__Bacteria; p__Proteobacteria; c__Alphaproteobacteria; o__Rickettsiales
denovo8693	1	2	4	25	0	2	k__Bacteria; p__Proteobacteria; c__Alphaproteobacteria; o__Rickettsiales
denovo42565	29	2	3	0	0	0	k__Bacteria; p__Proteobacteria; c__Alphaproteobacteria; o__Rickettsiales
denovo54493	0	23	3	8	0	0	k__Bacteria; p__Proteobacteria; c__Alphaproteobacteria; o__Rickettsiales
denovo8514	2	2	4	23	0	3	k__Bacteria; p__Proteobacteria; c__Alphaproteobacteria; o__Rickettsiales
denovo23681	7	1	0	1	19	6	k__Bacteria; p__Proteobacteria; c__Alphaproteobacteria; o__Rickettsiales
denovo22646	3	2	8	1	10	10	k__Bacteria; p__Proteobacteria; c__Alphaproteobacteria; o__Rickettsiales
denovo51607	0	2	1	31	0	0	k__Bacteria; p__Proteobacteria; c__Alphaproteobacteria; o__Rickettsiales
denovo6089	0	0	1	1	32	0	k__Bacteria; p__Proteobacteria; c__Alphaproteobacteria; o__Rickettsiales
denovo311	0	2	0	11	1	20	k__Bacteria; p__Proteobacteria; c__Betaproteobacteria; o__Burkholderiales; f__Comamonadaceae
denovo6455	0	0	0	0	28	6	k__Bacteria; p__Proteobacteria; c__Epsilonproteobacteria; o__Campylobacterales
denovo1922	2	0	1	18	11	3	k__Bacteria; p__Proteobacteria; c__Alphaproteobacteria; o__Rickettsiales
denovo34168	19	1	14	1	0	0	k__Bacteria; p__Proteobacteria; c__Alphaproteobacteria; o__Rickettsiales
denovo3404	0	0	1	0	34	0	k__Bacteria; p__Proteobacteria; c__Alphaproteobacteria; o__Rickettsiales
denovo2447	0	0	0	15	20	0	k__Bacteria; p__Proteobacteria; c__Alphaproteobacteria; o__Rickettsiales
denovo24655	1	0	0	0	34	0	k__Bacteria; p__Proteobacteria; c__Alphaproteobacteria; o__Rickettsiales
denovo39080	27	1	7	0	0	0	k__Bacteria; p__Proteobacteria; c__Alphaproteobacteria; o__Rickettsiales
denovo262	0	0	0	0	5	30	k__Bacteria; p__Proteobacteria; c__Alphaproteobacteria; o__Sphingomonadales; f__Erythrobacteraceae
denovo24755	0	4	0	2	29	0	k__Bacteria; p__Proteobacteria; c__Epsilonproteobacteria; o__Campylobacterales
denovo31771	28	0	8	0	0	0	k__Bacteria; p__Proteobacteria; c__Alphaproteobacteria; o__Rickettsiales
denovo3331	1	0	0	0	35	0	k__Bacteria; p__Proteobacteria; c__Alphaproteobacteria; o__Rickettsiales
denovo54368	0	8	6	22	0	0	k__Bacteria; p__Proteobacteria; c__Alphaproteobacteria; o__Rickettsiales
denovo46980	3	12	9	12	0	0	k__Bacteria; p__Proteobacteria; c__Alphaproteobacteria; o__Rickettsiales
denovo57667	0	36	0	0	0	0	k__Bacteria; p__Proteobacteria; c__Alphaproteobacteria; o__Rickettsiales
denovo2297	1	0	1	24	9	1	k__Bacteria; p__Proteobacteria; c__Alphaproteobacteria; o__Rickettsiales
denovo11418	3	4	5	11	3	10	k__Bacteria; p__Proteobacteria; c__Alphaproteobacteria; o__Rickettsiales
denovo38133	8	0	27	1	0	0	k__Bacteria; p__Proteobacteria; c__Alphaproteobacteria; o__Rickettsiales
denovo4187	0	0	0	1	35	0	k__Bacteria; p__Proteobacteria; c__Alphaproteobacteria; o__Rickettsiales
denovo18469	1	0	3	0	2	30	k__Bacteria; p__Proteobacteria; c__Alphaproteobacteria; o__Rickettsiales
denovo34906	26	2	7	1	0	0	k__Bacteria; p__Proteobacteria; c__Alphaproteobacteria; o__Rickettsiales
denovo4586	0	0	0	0	36	0	k__Bacteria; p__Proteobacteria; c__Alphaproteobacteria; o__Rickettsiales
denovo47616	12	1	1	22	0	0	k__Bacteria; p__Proteobacteria; c__Alphaproteobacteria; o__Rickettsiales
denovo49511	0	4	6	26	0	0	k__Bacteria; p__Proteobacteria; c__Alphaproteobacteria; o__Rickettsiales
denovo3420	0	0	5	0	29	2	k__Bacteria; p__Proteobacteria; c__Deltaproteobacteria; o__Myxococcales
denovo34154	29	0	8	0	0	0	k__Bacteria; p__Proteobacteria; c__Alphaproteobacteria; o__Rickettsiales
denovo5010	0	0	0	5	31	1	k__Bacteria; p__Proteobacteria; c__Alphaproteobacteria; o__Rickettsiales
denovo25731	7	1	2	0	6	21	k__Bacteria; p__Proteobacteria; c__Alphaproteobacteria; o__Rickettsiales
denovo56288	0	10	3	24	0	0	k__Bacteria; p__Proteobacteria; c__Alphaproteobacteria; o__Rickettsiales
denovo102	0	4	0	1	30	2	k__Bacteria; p__Proteobacteria; c__Betaproteobacteria; o__Burkholderiales; f__Oxalobacteraceae
denovo98	0	0	2	35	1	0	k__Bacteria; p__Bacteroidetes; c__Bacteroidia; o__Bacteroidales; f__Prevotellaceae; g__Prevotella
denovo38172	6	0	32	0	0	0	k__Bacteria; p__Proteobacteria; c__Alphaproteobacteria; o__Rickettsiales
denovo58425	0	30	7	1	0	0	k__Bacteria; p__Proteobacteria; c__Alphaproteobacteria; o__Rickettsiales
denovo53823	0	6	1	31	0	0	k__Bacteria; p__Proteobacteria; c__Alphaproteobacteria; o__Rickettsiales
denovo5933	0	0	0	1	37	0	k__Bacteria; p__Proteobacteria; c__Alphaproteobacteria; o__Rickettsiales
denovo21793	5	1	3	1	7	21	k__Bacteria; p__Proteobacteria; c__Alphaproteobacteria; o__Rickettsiales
denovo46917	25	9	1	3	0	0	k__Bacteria; p__Proteobacteria; c__Alphaproteobacteria; o__Rickettsiales
denovo11808	2	8	0	2	5	21	k__Bacteria; p__Proteobacteria; c__Gammaproteobacteria; o__Pseudomonadales; f__Moraxellaceae; g__Acinetobacter
denovo7138	1	0	0	10	18	10	k__Bacteria; p__Proteobacteria; c__Alphaproteobacteria; o__Rickettsiales
denovo47313	9	15	14	1	0	0	k__Bacteria; p__Proteobacteria; c__Alphaproteobacteria; o__Rickettsiales
denovo35877	19	2	17	1	0	0	k__Bacteria; p__Proteobacteria; c__Alphaproteobacteria; o__Rickettsiales
denovo36387	2	0	38	0	0	0	k__Bacteria; p__Proteobacteria; c__Alphaproteobacteria; o__Rickettsiales
denovo45845	21	13	3	3	0	0	k__Bacteria; p__Proteobacteria; c__Alphaproteobacteria; o__Rickettsiales
denovo13739	2	2	7	11	5	13	k__Bacteria; p__Proteobacteria; c__Alphaproteobacteria; o__Rickettsiales
denovo1014	3	0	2	18	13	4	k__Bacteria; p__Proteobacteria; c__Alphaproteobacteria; o__Rickettsiales
denovo46529	35	2	0	3	0	0	k__Bacteria; p__Proteobacteria; c__Alphaproteobacteria; o__Rickettsiales
denovo53603	0	7	7	26	0	0	k__Bacteria; p__Proteobacteria; c__Alphaproteobacteria; o__Rickettsiales
denovo54101	0	22	12	6	0	0	k__Bacteria; p__Proteobacteria; c__Alphaproteobacteria; o__Rickettsiales
denovo53954	0	6	6	28	0	0	k__Bacteria; p__Proteobacteria; c__Alphaproteobacteria; o__Rickettsiales
denovo57821	0	37	3	0	0	0	k__Bacteria; p__Proteobacteria; c__Alphaproteobacteria; o__Rickettsiales
denovo19383	3	0	0	0	3	35	k__Bacteria; p__Proteobacteria; c__Alphaproteobacteria; o__Rickettsiales
denovo17662	4	1	3	0	6	27	k__Bacteria; p__Proteobacteria; c__Alphaproteobacteria; o__Rickettsiales
denovo23959	6	3	5	2	17	8	k__Bacteria; p__Proteobacteria; c__Alphaproteobacteria; o__Rickettsiales
denovo7028	1	0	0	30	6	4	k__Bacteria; p__Proteobacteria; c__Alphaproteobacteria; o__Rickettsiales
denovo2990	2	0	0	16	23	0	k__Bacteria; p__Proteobacteria; c__Alphaproteobacteria; o__Rickettsiales
denovo32414	33	1	7	0	0	0	k__Bacteria; p__Proteobacteria; c__Alphaproteobacteria; o__Rickettsiales
denovo54438	0	7	4	31	0	0	k__Bacteria; p__Proteobacteria; c__Alphaproteobacteria; o__Rickettsiales
denovo7396	2	0	1	21	16	2	k__Bacteria; p__Proteobacteria; c__Alphaproteobacteria; o__Rickettsiales
denovo57399	0	36	5	1	0	0	k__Bacteria; p__Proteobacteria; c__Alphaproteobacteria; o__Rickettsiales
denovo22668	3	0	0	0	29	10	k__Bacteria; p__Proteobacteria; c__Alphaproteobacteria; o__Rickettsiales
denovo63729	0	36	0	6	0	0	k__Bacteria; p__Proteobacteria; c__Alphaproteobacteria; o__Rickettsiales
denovo61014	0	12	29	1	0	0	k__Bacteria; p__Proteobacteria; c__Alphaproteobacteria; o__Rickettsiales
denovo3476	2	0	1	1	37	1	k__Bacteria; p__Proteobacteria; c__Alphaproteobacteria; o__Rickettsiales
denovo60314	0	37	4	1	0	0	k__Bacteria; p__Proteobacteria; c__Alphaproteobacteria; o__Rickettsiales
denovo1426	0	0	0	27	15	0	k__Bacteria; p__Proteobacteria; c__Alphaproteobacteria; o__Rickettsiales
denovo4034	3	1	4	3	22	10	k__Bacteria; p__Proteobacteria; c__Alphaproteobacteria; o__Rickettsiales
denovo1496	0	0	0	21	20	2	k__Bacteria; p__Proteobacteria; c__Alphaproteobacteria; o__Rickettsiales
denovo59929	0	22	21	0	0	0	k__Bacteria; p__Proteobacteria; c__Alphaproteobacteria; o__Rickettsiales
denovo9256	0	0	0	42	0	1	k__Bacteria; p__Proteobacteria; c__Alphaproteobacteria; o__Rickettsiales
denovo1798	2	0	1	8	15	17	k__Bacteria; p__Proteobacteria; c__Alphaproteobacteria; o__Rickettsiales
denovo47726	37	3	1	2	0	0	k__Bacteria; p__Proteobacteria; c__Alphaproteobacteria; o__Rickettsiales
denovo34574	12	4	21	6	0	0	k__Bacteria; p__Proteobacteria; c__Alphaproteobacteria; o__Rickettsiales
denovo53569	0	12	7	24	0	0	k__Bacteria; p__Proteobacteria; c__Alphaproteobacteria; o__Rickettsiales
denovo58267	0	32	12	0	0	0	k__Bacteria; p__Proteobacteria; c__Alphaproteobacteria; o__Rickettsiales
denovo14981	5	2	4	15	1	17	k__Bacteria; p__Proteobacteria; c__Alphaproteobacteria; o__Rickettsiales
denovo14859	0	1	1	25	2	15	k__Bacteria; p__Proteobacteria; c__Alphaproteobacteria; o__Rickettsiales
denovo31370	30	6	6	2	0	0	k__Bacteria; p__Proteobacteria; c__Alphaproteobacteria; o__Rickettsiales
denovo50152	0	17	5	22	0	0	k__Bacteria; p__Proteobacteria; c__Alphaproteobacteria; o__Rickettsiales
denovo168	0	0	0	0	45	0	k__Bacteria; p__Bacteroidetes; c__Flavobacteriia; o__Flavobacteriales; f__Cryomorphaceae
denovo11811	6	2	7	16	2	12	k__Bacteria; p__Proteobacteria; c__Alphaproteobacteria; o__Rickettsiales
denovo34882	31	1	12	1	0	0	k__Bacteria; p__Proteobacteria; c__Alphaproteobacteria; o__Rickettsiales
denovo64512	0	37	0	8	0	0	k__Bacteria; p__Proteobacteria; c__Alphaproteobacteria; o__Rickettsiales
denovo53718	0	24	11	10	0	0	k__Bacteria; p__Proteobacteria; c__Alphaproteobacteria; o__Rickettsiales
denovo6243	0	0	0	0	45	0	k__Bacteria; p__Proteobacteria; c__Epsilonproteobacteria; o__Campylobacterales
denovo39191	23	5	16	2	0	0	k__Bacteria; p__Proteobacteria; c__Alphaproteobacteria; o__Rickettsiales
denovo47658	11	18	6	11	0	0	k__Bacteria; p__Proteobacteria; c__Alphaproteobacteria; o__Rickettsiales
denovo45192	25	7	1	13	0	0	k__Bacteria; p__Proteobacteria; c__Alphaproteobacteria; o__Rickettsiales
denovo38540	19	18	5	4	0	0	k__Bacteria; p__Proteobacteria; c__Alphaproteobacteria; o__Rickettsiales
denovo14217	0	0	2	29	4	11	k__Bacteria; p__Proteobacteria; c__Alphaproteobacteria; o__Rickettsiales
denovo965	0	0	1	28	16	1	k__Bacteria; p__Proteobacteria; c__Alphaproteobacteria; o__Rickettsiales
denovo4998	0	0	0	0	45	2	k__Bacteria; p__Firmicutes; c__Bacilli; o__Bacillales; f__Bacillaceae; g__Bacillus
denovo10084	1	0	2	37	2	5	k__Bacteria; p__Proteobacteria; c__Alphaproteobacteria; o__Rickettsiales
denovo32308	43	1	3	0	0	0	k__Bacteria; p__Proteobacteria; c__Alphaproteobacteria; o__Rickettsiales
denovo47475	21	7	5	14	0	0	k__Bacteria; p__Proteobacteria; c__Alphaproteobacteria; o__Rickettsiales
denovo23266	0	1	0	0	46	0	k__Bacteria; p__Proteobacteria; c__Gammaproteobacteria; o__Pseudomonadales; f__Moraxellaceae; g__Acinetobacter; s__schindleri
denovo32649	41	2	4	1	0	0	k__Bacteria; p__Proteobacteria; c__Alphaproteobacteria; o__Rickettsiales
denovo16220	2	3	1	0	8	34	k__Bacteria; p__Proteobacteria; c__Alphaproteobacteria; o__Rickettsiales
denovo54950	0	27	17	4	0	0	k__Bacteria; p__Proteobacteria; c__Alphaproteobacteria; o__Rickettsiales
denovo19008	2	0	2	0	2	42	k__Bacteria; p__Proteobacteria; c__Alphaproteobacteria; o__Rickettsiales
denovo39612	36	2	9	1	0	0	k__Bacteria; p__Proteobacteria; c__Alphaproteobacteria; o__Rickettsiales
denovo42394	46	0	0	2	0	0	k__Bacteria; p__Proteobacteria; c__Alphaproteobacteria; o__Rickettsiales
denovo58674	0	48	1	0	0	0	k__Bacteria; p__Proteobacteria; c__Alphaproteobacteria; o__Rickettsiales
denovo12349	6	1	5	11	5	21	k__Bacteria; p__Proteobacteria; c__Alphaproteobacteria; o__Rickettsiales
denovo31561	37	3	9	0	0	0	k__Bacteria; p__Proteobacteria; c__Alphaproteobacteria; o__Rickettsiales
denovo54047	0	14	9	26	0	0	k__Bacteria; p__Proteobacteria; c__Alphaproteobacteria; o__Rickettsiales
denovo24697	7	3	3	0	31	5	k__Bacteria; p__Proteobacteria; c__Alphaproteobacteria; o__Rickettsiales
denovo20845	4	1	6	2	5	31	k__Bacteria; p__Proteobacteria; c__Alphaproteobacteria; o__Rickettsiales
denovo18379	1	2	3	0	4	40	k__Bacteria; p__Proteobacteria; c__Alphaproteobacteria; o__Rickettsiales
denovo57652	0	47	3	0	0	0	k__Bacteria; p__Proteobacteria; c__Alphaproteobacteria; o__Rickettsiales
denovo43151	39	4	5	3	0	0	k__Bacteria; p__Proteobacteria; c__Alphaproteobacteria; o__Rickettsiales
denovo54506	0	18	1	32	0	0	k__Bacteria; p__Proteobacteria; c__Alphaproteobacteria; o__Rickettsiales
denovo54537	0	37	13	1	0	0	k__Bacteria; p__Proteobacteria; c__Alphaproteobacteria; o__Rickettsiales
denovo56196	0	21	1	29	0	0	k__Bacteria; p__Proteobacteria; c__Alphaproteobacteria; o__Rickettsiales
denovo17490	5	2	2	0	10	32	k__Bacteria; p__Proteobacteria; c__Alphaproteobacteria; o__Rickettsiales
denovo296	0	0	0	0	9	43	k__Bacteria; p__Bacteroidetes; c__Flavobacteriia; o__Flavobacteriales; f__Flavobacteriaceae; g__Flavobacterium; s__succinicans
denovo4610	3	2	4	13	19	11	k__Bacteria; p__Proteobacteria; c__Alphaproteobacteria; o__Rickettsiales
denovo4569	0	0	0	0	52	0	k__Bacteria; p__Proteobacteria; c__Alphaproteobacteria; o__Rickettsiales
denovo42309	42	7	2	1	0	0	k__Bacteria; p__Proteobacteria; c__Alphaproteobacteria; o__Rickettsiales
denovo57274	0	42	10	0	0	0	k__Bacteria; p__Proteobacteria; c__Alphaproteobacteria; o__Rickettsiales
denovo24628	8	1	2	0	37	4	k__Bacteria; p__Proteobacteria; c__Alphaproteobacteria; o__Rickettsiales
denovo22031	3	0	2	1	4	42	k__Bacteria; p__Proteobacteria; c__Alphaproteobacteria; o__Rickettsiales
denovo43939	34	9	4	6	0	0	k__Bacteria; p__Proteobacteria; c__Alphaproteobacteria; o__Rickettsiales
denovo14298	6	2	5	6	9	25	k__Bacteria; p__Proteobacteria; c__Alphaproteobacteria; o__Rickettsiales
denovo42960	50	2	0	1	0	0	k__Bacteria; p__Proteobacteria; c__Alphaproteobacteria; o__Rickettsiales
denovo45472	32	13	1	7	0	0	k__Bacteria; p__Proteobacteria; c__Alphaproteobacteria; o__Rickettsiales
denovo21855	2	1	6	0	25	20	k__Bacteria; p__Proteobacteria; c__Alphaproteobacteria; o__Rickettsiales
denovo35948	35	0	19	0	0	0	k__Bacteria; p__Proteobacteria; c__Alphaproteobacteria; o__Rickettsiales
denovo14654	3	0	0	2	14	35	k__Bacteria; p__Proteobacteria; c__Alphaproteobacteria; o__Rickettsiales
denovo64625	0	48	0	6	0	0	k__Bacteria; p__Proteobacteria; c__Alphaproteobacteria; o__Rickettsiales
denovo14196	7	5	1	6	5	31	k__Bacteria; p__Proteobacteria; c__Alphaproteobacteria; o__Rickettsiales
denovo24564	0	1	0	2	51	1	k__Bacteria; p__Proteobacteria; c__Epsilonproteobacteria; o__Campylobacterales
denovo25092	3	3	3	2	40	5	k__Bacteria; p__Proteobacteria; c__Alphaproteobacteria; o__Rickettsiales
denovo10210	8	2	3	23	4	16	k__Bacteria; p__Proteobacteria; c__Alphaproteobacteria; o__Rickettsiales
denovo46928	18	26	7	5	0	0	k__Bacteria; p__Proteobacteria; c__Alphaproteobacteria; o__Rickettsiales
denovo20135	2	1	3	1	10	39	k__Bacteria; p__Proteobacteria; c__Alphaproteobacteria; o__Rickettsiales
denovo57416	0	50	5	1	0	0	k__Bacteria; p__Proteobacteria; c__Alphaproteobacteria; o__Rickettsiales
denovo47262	5	31	8	13	0	0	k__Bacteria; p__Proteobacteria; c__Alphaproteobacteria; o__Rickettsiales
denovo64584	0	55	0	3	0	0	k__Bacteria; p__Proteobacteria; c__Alphaproteobacteria; o__Rickettsiales
denovo144	0	54	0	4	1	0	k__Bacteria; p__Firmicutes; c__Clostridia; o__Clostridiales; f__[Tissierellaceae]; g__Anaerococcus
denovo29880	19	8	9	6	0	17	k__Bacteria; p__Proteobacteria; c__Alphaproteobacteria; o__Rickettsiales
denovo4899	2	1	0	2	52	2	k__Bacteria; p__Proteobacteria; c__Alphaproteobacteria; o__Rickettsiales
denovo4148	1	2	3	5	40	8	k__Bacteria; p__Proteobacteria; c__Alphaproteobacteria; o__Rickettsiales
denovo42300	56	1	2	0	0	0	k__Bacteria; p__Proteobacteria; c__Alphaproteobacteria; o__Rickettsiales
denovo54574	0	15	5	39	0	0	k__Bacteria; p__Proteobacteria; c__Alphaproteobacteria; o__Rickettsiales
denovo49408	0	16	6	37	0	0	k__Bacteria; p__Proteobacteria; c__Alphaproteobacteria; o__Rickettsiales
denovo15202	1	0	0	7	1	51	k__Bacteria; p__Proteobacteria; c__Alphaproteobacteria; o__Rickettsiales
denovo18949	9	3	3	1	12	32	k__Bacteria; p__Proteobacteria; c__Alphaproteobacteria; o__Rickettsiales
denovo24085	2	0	2	0	55	1	k__Bacteria; p__Proteobacteria; c__Alphaproteobacteria; o__Rickettsiales
denovo25847	0	0	1	0	10	49	k__Bacteria; p__Proteobacteria; c__Alphaproteobacteria; o__Rickettsiales
denovo67019	0	60	0	0	0	0	k__Bacteria; p__Proteobacteria; c__Alphaproteobacteria; o__Rickettsiales
denovo3347	0	0	0	2	59	0	k__Bacteria; p__Proteobacteria; c__Alphaproteobacteria; o__Rickettsiales
denovo29345	10	1	7	2	11	30	k__Bacteria; p__Proteobacteria; c__Alphaproteobacteria; o__Rickettsiales
denovo24671	7	3	4	1	43	3	k__Bacteria; p__Proteobacteria; c__Alphaproteobacteria; o__Rickettsiales
denovo106	18	0	34	10	0	0	k__Bacteria; p__Proteobacteria; c__Alphaproteobacteria
denovo182	0	61	1	0	0	0	k__Bacteria; p__Proteobacteria; c__Alphaproteobacteria; o__Rhodobacterales; f__Rhodobacteraceae
denovo29186	2	0	0	0	2	58	k__Bacteria; p__Proteobacteria; c__Alphaproteobacteria; o__Rickettsiales
denovo13507	0	0	0	49	3	10	k__Bacteria; p__Proteobacteria; c__Alphaproteobacteria; o__Rickettsiales
denovo57636	0	61	1	0	0	0	k__Bacteria; p__Proteobacteria; c__Alphaproteobacteria; o__Rickettsiales
denovo4152	0	0	1	4	54	3	k__Bacteria; p__Proteobacteria; c__Alphaproteobacteria; o__Rickettsiales
denovo22973	0	0	0	0	62	0	k__Bacteria; p__Proteobacteria; c__Epsilonproteobacteria; o__Campylobacterales
denovo22696	5	0	2	1	40	15	k__Bacteria; p__Proteobacteria; c__Alphaproteobacteria; o__Rickettsiales
denovo15251	0	0	3	5	0	55	k__Bacteria; p__Proteobacteria; c__Alphaproteobacteria; o__Rickettsiales
denovo50456	0	3	0	61	0	0	k__Bacteria; p__Proteobacteria; c__Alphaproteobacteria; o__Rickettsiales
denovo21737	0	1	0	0	6	57	k__Bacteria; p__Proteobacteria; c__Alphaproteobacteria; o__Rickettsiales
denovo38344	35	0	29	0	0	0	k__Bacteria; p__Proteobacteria; c__Alphaproteobacteria; o__Rickettsiales
denovo5124	0	1	0	3	58	2	k__Bacteria; p__Proteobacteria; c__Alphaproteobacteria; o__Rickettsiales
denovo53850	0	34	20	10	0	0	k__Bacteria; p__Proteobacteria; c__Alphaproteobacteria; o__Rickettsiales
denovo3315	3	12	8	7	29	6	k__Bacteria; p__Proteobacteria; c__Alphaproteobacteria; o__Rickettsiales
denovo16730	5	0	2	0	3	55	k__Bacteria; p__Proteobacteria; c__Alphaproteobacteria; o__Rickettsiales
denovo57086	0	52	5	8	0	0	k__Bacteria; p__Proteobacteria; c__Alphaproteobacteria; o__Rickettsiales
denovo36813	6	16	38	5	0	0	k__Bacteria; p__Proteobacteria; c__Alphaproteobacteria; o__Rickettsiales
denovo48459	8	20	7	30	0	0	k__Bacteria; p__Proteobacteria; c__Alphaproteobacteria; o__Rickettsiales
denovo36783	3	3	59	0	0	0	k__Bacteria; p__Proteobacteria; c__Alphaproteobacteria; o__Rickettsiales
denovo60872	0	3	62	0	0	0	k__Bacteria; p__Proteobacteria; c__Alphaproteobacteria; o__Rickettsiales
denovo53705	0	25	10	31	0	0	k__Bacteria; p__Proteobacteria; c__Alphaproteobacteria; o__Rickettsiales
denovo5119	0	0	1	13	48	4	k__Bacteria; p__Proteobacteria; c__Alphaproteobacteria; o__Rickettsiales
denovo54593	0	26	3	38	0	0	k__Bacteria; p__Proteobacteria; c__Alphaproteobacteria; o__Rickettsiales
denovo56213	0	47	3	17	0	0	k__Bacteria; p__Proteobacteria; c__Alphaproteobacteria; o__Rickettsiales
denovo246	0	0	0	0	64	4	k__Bacteria; p__Planctomycetes; c__Phycisphaerae; o__Phycisphaerales
denovo25115	10	2	3	3	37	13	k__Bacteria; p__Proteobacteria; c__Alphaproteobacteria; o__Rickettsiales
denovo14961	6	2	4	26	9	21	k__Bacteria; p__Proteobacteria; c__Alphaproteobacteria; o__Rickettsiales
denovo33531	60	1	7	0	0	0	k__Bacteria; p__Proteobacteria; c__Alphaproteobacteria; o__Rickettsiales
denovo47470	40	13	4	12	0	0	k__Bacteria; p__Proteobacteria; c__Alphaproteobacteria; o__Rickettsiales
denovo17895	0	0	2	0	2	65	k__Bacteria; p__Proteobacteria; c__Alphaproteobacteria; o__Rickettsiales
denovo39920	49	4	12	4	0	0	k__Bacteria; p__Proteobacteria; c__Alphaproteobacteria; o__Rickettsiales
denovo51533	0	29	10	30	0	0	k__Bacteria; p__Proteobacteria; c__Alphaproteobacteria; o__Rickettsiales
denovo45419	53	12	4	1	0	0	k__Bacteria; p__Proteobacteria; c__Alphaproteobacteria; o__Rickettsiales
denovo59434	0	66	4	0	0	0	k__Bacteria; p__Proteobacteria; c__Alphaproteobacteria; o__Rickettsiales
denovo17994	0	0	0	1	1	68	k__Bacteria; p__Proteobacteria; c__Alphaproteobacteria; o__Rickettsiales
denovo37260	0	64	6	0	0	0	k__Bacteria; p__Proteobacteria; c__Betaproteobacteria; o__Burkholderiales; f__Comamonadaceae
denovo52343	0	9	0	62	0	0	k__Bacteria; p__Proteobacteria; c__Alphaproteobacteria; o__Rickettsiales
denovo38072	4	4	61	2	0	0	k__Bacteria; p__Proteobacteria; c__Alphaproteobacteria; o__Rickettsiales
denovo5040	0	1	1	2	64	3	k__Bacteria; p__Proteobacteria; c__Alphaproteobacteria; o__Rickettsiales
denovo35478	50	3	18	1	0	0	k__Bacteria; p__Proteobacteria; c__Alphaproteobacteria; o__Rickettsiales
denovo13869	7	1	4	38	8	14	k__Bacteria; p__Proteobacteria; c__Alphaproteobacteria; o__Rickettsiales
denovo25950	0	1	1	0	9	61	k__Bacteria; p__Proteobacteria; c__Alphaproteobacteria; o__Rickettsiales
denovo54968	0	12	7	53	0	0	k__Bacteria; p__Proteobacteria; c__Alphaproteobacteria; o__Rickettsiales
denovo65815	0	73	0	0	0	0	k__Bacteria; p__Proteobacteria; c__Alphaproteobacteria; o__Rickettsiales
denovo22714	10	10	9	3	27	14	k__Bacteria; p__Proteobacteria; c__Alphaproteobacteria; o__Rickettsiales
denovo32701	72	0	1	0	0	0	k__Bacteria; p__Proteobacteria; c__Alphaproteobacteria; o__Rickettsiales
denovo5009	0	0	0	20	55	0	k__Bacteria; p__Proteobacteria; c__Alphaproteobacteria; o__Rickettsiales
denovo22585	0	0	2	0	49	25	k__Bacteria; p__Proteobacteria; c__Alphaproteobacteria; o__Rickettsiales
denovo5562	0	1	0	1	75	0	k__Bacteria; p__Proteobacteria; c__Alphaproteobacteria; o__Rickettsiales
denovo38036	12	12	47	6	0	0	k__Bacteria; p__Proteobacteria; c__Alphaproteobacteria; o__Rickettsiales
denovo55715	0	19	4	54	0	0	k__Bacteria; p__Proteobacteria; c__Alphaproteobacteria; o__Rickettsiales
denovo60089	0	75	3	0	0	0	k__Bacteria; p__Proteobacteria; c__Alphaproteobacteria; o__Rickettsiales
denovo19568	0	0	1	1	4	73	k__Bacteria; p__Proteobacteria; c__Alphaproteobacteria; o__Rickettsiales
denovo22447	1	0	1	0	25	53	k__Bacteria; p__Proteobacteria; c__Alphaproteobacteria; o__Rickettsiales
denovo54925	0	38	15	27	0	0	k__Bacteria; p__Proteobacteria; c__Alphaproteobacteria; o__Rickettsiales
denovo37901	3	1	77	0	0	0	k__Bacteria; p__Proteobacteria; c__Alphaproteobacteria; o__Rickettsiales
denovo18326	4	0	3	1	2	72	k__Bacteria; p__Proteobacteria; c__Alphaproteobacteria; o__Rickettsiales
denovo25643	7	0	6	0	28	41	k__Bacteria; p__Proteobacteria; c__Alphaproteobacteria; o__Rickettsiales
denovo47309	60	14	3	5	0	0	k__Bacteria; p__Proteobacteria; c__Alphaproteobacteria; o__Rickettsiales
denovo49	8	15	14	46	0	0	k__Bacteria; p__Proteobacteria; c__Alphaproteobacteria; o__Rhodobacterales; f__Rhodobacteraceae
denovo39694	28	4	50	1	0	0	k__Bacteria; p__Proteobacteria; c__Alphaproteobacteria; o__Rickettsiales
denovo18113	7	2	7	1	1	65	k__Bacteria; p__Proteobacteria; c__Alphaproteobacteria; o__Rickettsiales
denovo46271	52	25	5	2	0	0	k__Bacteria; p__Proteobacteria; c__Alphaproteobacteria; o__Rickettsiales
denovo33802	72	1	9	2	0	0	k__Bacteria; p__Proteobacteria; c__Alphaproteobacteria; o__Rickettsiales
denovo61523	0	21	64	0	0	0	k__Bacteria; p__Proteobacteria; c__Alphaproteobacteria; o__Rickettsiales
denovo44722	83	2	0	0	0	0	k__Bacteria; p__Proteobacteria; c__Alphaproteobacteria; o__Rickettsiales
denovo15356	6	4	4	3	5	64	k__Bacteria; p__Proteobacteria; c__Alphaproteobacteria; o__Rickettsiales
denovo24217	6	2	10	4	62	2	k__Bacteria; p__Proteobacteria; c__Alphaproteobacteria; o__Rickettsiales
denovo9952	4	0	0	75	1	6	k__Bacteria; p__Proteobacteria; c__Alphaproteobacteria; o__Rickettsiales
denovo35296	72	2	12	1	0	0	k__Bacteria; p__Proteobacteria; c__Alphaproteobacteria; o__Rickettsiales
denovo16985	11	14	5	1	10	47	k__Bacteria; p__Proteobacteria; c__Alphaproteobacteria; o__Rickettsiales
denovo23739	1	0	0	0	79	8	k__Bacteria; p__Proteobacteria; c__Alphaproteobacteria; o__Rickettsiales
denovo25488	4	1	1	0	21	62	k__Bacteria; p__Proteobacteria; c__Alphaproteobacteria; o__Rickettsiales
denovo64658	0	84	0	5	0	0	k__Bacteria; p__Proteobacteria; c__Alphaproteobacteria; o__Rickettsiales
denovo24496	0	4	1	4	75	5	k__Bacteria; p__Proteobacteria; c__Epsilonproteobacteria; o__Campylobacterales
denovo16266	0	0	0	0	0	90	k__Bacteria; p__Proteobacteria; c__Alphaproteobacteria; o__Rhizobiales; f__Hyphomicrobiaceae
denovo61592	0	8	81	1	0	0	k__Bacteria; p__Proteobacteria; c__Alphaproteobacteria; o__Rickettsiales
denovo51536	0	10	6	74	0	0	k__Bacteria; p__Proteobacteria; c__Alphaproteobacteria; o__Rickettsiales
denovo56000	0	43	6	42	0	0	k__Bacteria; p__Proteobacteria; c__Alphaproteobacteria; o__Rickettsiales
denovo13419	8	2	6	55	3	21	k__Bacteria; p__Proteobacteria; c__Alphaproteobacteria; o__Rickettsiales
denovo1667	0	0	4	43	47	1	k__Bacteria; p__Proteobacteria; c__Alphaproteobacteria; o__Rickettsiales
denovo16248	2	1	1	1	20	71	k__Bacteria; p__Proteobacteria; c__Alphaproteobacteria; o__Rickettsiales
denovo16058	3	1	1	0	2	90	k__Bacteria; p__Proteobacteria; c__Alphaproteobacteria; o__Rickettsiales
denovo19865	4	3	3	1	5	82	k__Bacteria; p__Proteobacteria; c__Alphaproteobacteria; o__Rickettsiales
denovo17747	4	3	3	0	14	74	k__Bacteria; p__Proteobacteria; c__Alphaproteobacteria; o__Rickettsiales
denovo18608	20	9	19	5	13	33	k__Bacteria; p__Proteobacteria; c__Alphaproteobacteria; o__Rickettsiales
denovo40590	87	1	4	7	0	0	k__Bacteria; p__Proteobacteria; c__Alphaproteobacteria; o__Rickettsiales
denovo22253	10	3	7	0	15	65	k__Bacteria; p__Proteobacteria; c__Alphaproteobacteria; o__Rickettsiales
denovo48331	41	6	0	53	0	0	k__Bacteria; p__Proteobacteria; c__Alphaproteobacteria; o__Rickettsiales
denovo59944	0	101	0	0	0	0	k__Bacteria; p__Proteobacteria; c__Alphaproteobacteria; o__Rhodobacterales; f__Rhodobacteraceae
denovo16713	1	0	4	0	4	92	k__Bacteria; p__Proteobacteria; c__Alphaproteobacteria; o__Rickettsiales
denovo20979	2	1	3	0	12	84	k__Bacteria; p__Proteobacteria; c__Alphaproteobacteria; o__Rickettsiales
denovo25547	8	3	3	1	57	31	k__Bacteria; p__Proteobacteria; c__Alphaproteobacteria; o__Rickettsiales
denovo23268	17	2	11	0	54	21	k__Bacteria; p__Proteobacteria; c__Alphaproteobacteria; o__Rickettsiales
denovo3824	0	0	0	0	106	0	k__Bacteria; p__Proteobacteria; c__Alphaproteobacteria; o__Rickettsiales
denovo16415	7	4	4	0	5	87	k__Bacteria; p__Proteobacteria; c__Alphaproteobacteria; o__Rickettsiales
denovo51241	0	25	9	73	0	0	k__Bacteria; p__Proteobacteria; c__Alphaproteobacteria; o__Rickettsiales
denovo18278	3	0	2	0	9	94	k__Bacteria; p__Proteobacteria; c__Alphaproteobacteria; o__Rickettsiales
denovo57039	0	96	3	9	0	0	k__Bacteria; p__Proteobacteria; c__Alphaproteobacteria; o__Rickettsiales
denovo45588	98	5	2	3	0	0	k__Bacteria; p__Proteobacteria; c__Alphaproteobacteria; o__Rickettsiales
denovo172	0	103	5	0	0	0	k__Bacteria; p__Proteobacteria; c__Gammaproteobacteria; o__Enterobacteriales; f__Enterobacteriaceae; g__Serratia; s__marcescens
denovo19630	12	0	7	1	6	83	k__Bacteria; p__Proteobacteria; c__Alphaproteobacteria; o__Rickettsiales
denovo66562	0	113	0	0	0	0	k__Bacteria; p__Proteobacteria; c__Alphaproteobacteria; o__Rickettsiales
denovo14192	1	10	0	1	30	71	k__Bacteria; p__Proteobacteria; c__Gammaproteobacteria; o__Pseudomonadales; f__Moraxellaceae; g__Acinetobacter
denovo127	0	116	0	0	0	0	k__Bacteria; p__Nitrospirae; c__Nitrospira; o__Nitrospirales; f__Nitrospiraceae; g__Nitrospira
denovo4659	2	0	0	3	110	1	k__Bacteria; p__Proteobacteria; c__Alphaproteobacteria; o__Rickettsiales
denovo15866	6	1	10	0	8	93	k__Bacteria; p__Proteobacteria; c__Alphaproteobacteria; o__Rickettsiales
denovo61611	0	23	95	0	0	0	k__Bacteria; p__Proteobacteria; c__Alphaproteobacteria; o__Rickettsiales
denovo26619	21	3	10	0	1	83	k__Bacteria; p__Proteobacteria; c__Alphaproteobacteria; o__Rickettsiales
denovo66158	0	118	0	0	0	0	k__Bacteria; p__Proteobacteria; c__Alphaproteobacteria; o__Rickettsiales
denovo74	0	0	0	11	38	70	k__Bacteria; p__Proteobacteria; c__Alphaproteobacteria; o__Rhizobiales; f__Bradyrhizobiaceae; g__Bradyrhizobium
denovo78	0	0	0	0	0	119	k__Bacteria; p__Proteobacteria; c__Alphaproteobacteria; o__Rhizobiales; f__Hyphomicrobiaceae
denovo30471	38	1	1	0	0	79	k__Bacteria; p__Proteobacteria; c__Alphaproteobacteria; o__Rickettsiales
denovo36802	19	6	91	3	0	0	k__Bacteria; p__Proteobacteria; c__Alphaproteobacteria; o__Rickettsiales
denovo19976	6	1	2	0	4	115	k__Bacteria; p__Proteobacteria; c__Alphaproteobacteria; o__Rickettsiales
denovo10883	4	2	0	111	0	12	k__Bacteria; p__Proteobacteria; c__Alphaproteobacteria; o__Rickettsiales
denovo63496	0	122	0	8	0	0	k__Bacteria; p__Proteobacteria; c__Alphaproteobacteria; o__Rickettsiales
denovo345	1	87	0	5	9	30	k__Bacteria; p__Proteobacteria; c__Betaproteobacteria; o__Burkholderiales; f__Comamonadaceae; g__Paucibacter
denovo18409	7	0	5	1	10	110	k__Bacteria; p__Proteobacteria; c__Alphaproteobacteria; o__Rickettsiales
denovo45579	117	10	2	4	0	0	k__Bacteria; p__Proteobacteria; c__Alphaproteobacteria; o__Rickettsiales
denovo10429	0	3	2	129	0	0	k__Bacteria; p__Proteobacteria; c__Alphaproteobacteria; o__Rickettsiales
denovo38000	12	5	117	0	0	0	k__Bacteria; p__Proteobacteria; c__Alphaproteobacteria; o__Rickettsiales
denovo7117	0	0	0	1	116	17	k__Bacteria; p__Proteobacteria; c__Epsilonproteobacteria; o__Campylobacterales
denovo36314	8	2	123	2	0	0	k__Bacteria; p__Proteobacteria; c__Alphaproteobacteria; o__Rickettsiales
denovo5318	0	1	0	3	129	3	k__Bacteria; p__Proteobacteria; c__Alphaproteobacteria; o__Rickettsiales
denovo23334	5	0	0	0	131	0	k__Bacteria; p__Proteobacteria; c__Alphaproteobacteria; o__Rickettsiales
denovo21506	5	3	4	2	50	76	k__Bacteria; p__Proteobacteria; c__Alphaproteobacteria; o__Rickettsiales
denovo25469	21	5	12	3	71	33	k__Bacteria; p__Proteobacteria; c__Alphaproteobacteria; o__Rickettsiales
denovo36400	9	1	130	6	0	0	k__Bacteria; p__Proteobacteria; c__Alphaproteobacteria; o__Rickettsiales
denovo24410	3	0	6	0	138	4	k__Bacteria; p__Proteobacteria; c__Alphaproteobacteria; o__Rickettsiales
denovo38328	95	1	57	0	0	0	k__Bacteria; p__Proteobacteria; c__Alphaproteobacteria; o__Rickettsiales
denovo25368	39	3	10	0	58	46	k__Bacteria; p__Proteobacteria; c__Alphaproteobacteria; o__Rickettsiales
denovo65209	0	156	0	3	0	0	k__Bacteria; p__Proteobacteria; c__Alphaproteobacteria; o__Rickettsiales
denovo36969	11	4	145	2	0	0	k__Bacteria; p__Proteobacteria; c__Alphaproteobacteria; o__Rickettsiales
denovo61459	0	51	110	1	0	0	k__Bacteria; p__Proteobacteria; c__Alphaproteobacteria; o__Rickettsiales
denovo4618	0	7	0	3	151	9	k__Bacteria; p__Proteobacteria; c__Gammaproteobacteria; o__Pseudomonadales; f__Moraxellaceae; g__Acinetobacter; s__johnsonii
denovo60628	0	63	107	3	0	0	k__Bacteria; p__Proteobacteria; c__Alphaproteobacteria; o__Rickettsiales
denovo19794	7	0	2	0	13	152	k__Bacteria; p__Proteobacteria; c__Alphaproteobacteria; o__Rickettsiales
denovo46036	166	3	0	8	0	0	k__Bacteria; p__Proteobacteria; c__Alphaproteobacteria; o__Rickettsiales
denovo40805	178	1	0	0	0	0	k__Bacteria; p__Proteobacteria; c__Alphaproteobacteria; o__Rickettsiales
denovo56892	0	149	28	13	0	0	k__Bacteria; p__Proteobacteria; c__Alphaproteobacteria; o__Rickettsiales
denovo65392	0	197	0	0	0	0	k__Bacteria; p__Proteobacteria; c__Alphaproteobacteria; o__Rickettsiales
denovo25545	7	1	2	0	121	68	k__Bacteria; p__Proteobacteria; c__Alphaproteobacteria; o__Rickettsiales
denovo61530	0	85	112	3	0	0	k__Bacteria; p__Proteobacteria; c__Alphaproteobacteria; o__Rickettsiales
denovo14269	1	1	4	76	16	105	k__Bacteria; p__Proteobacteria; c__Alphaproteobacteria; o__Rickettsiales
denovo27943	61	3	14	1	2	126	k__Bacteria; p__Proteobacteria; c__Alphaproteobacteria; o__Rickettsiales
denovo37811	14	1	199	0	0	0	k__Bacteria; p__Proteobacteria; c__Alphaproteobacteria; o__Rickettsiales
denovo59661	0	176	45	0	0	0	k__Bacteria; p__Proteobacteria; c__Alphaproteobacteria; o__Rickettsiales
denovo62622	0	117	105	6	0	0	k__Bacteria; p__Proteobacteria; c__Alphaproteobacteria; o__Rickettsiales
denovo66584	0	251	0	0	0	0	k__Bacteria; p__Proteobacteria; c__Alphaproteobacteria; o__Rickettsiales
denovo18638	0	0	3	0	7	244	k__Bacteria; p__Proteobacteria; c__Alphaproteobacteria; o__Rickettsiales
denovo64179	0	227	0	27	0	0	k__Bacteria; p__Proteobacteria; c__Alphaproteobacteria; o__Rickettsiales
denovo29136	90	3	8	2	13	156	k__Bacteria; p__Proteobacteria; c__Alphaproteobacteria; o__Rickettsiales
denovo60092	0	117	163	0	0	0	k__Bacteria; p__Proteobacteria; c__Alphaproteobacteria; o__Rickettsiales
denovo22	43	0	7	35	1	197	k__Bacteria; p__Proteobacteria; c__Gammaproteobacteria; o__Pasteurellales; f__Pasteurellaceae; g__Haemophilus
denovo61746	0	135	149	2	0	0	k__Bacteria; p__Proteobacteria; c__Alphaproteobacteria; o__Rickettsiales
denovo56312	0	202	17	79	0	0	k__Bacteria; p__Proteobacteria; c__Alphaproteobacteria; o__Rickettsiales
denovo25	21	122	44	52	10	51	k__Bacteria; p__Firmicutes; c__Bacilli; o__Lactobacillales; f__Streptococcaceae; g__Streptococcus
denovo58680	0	311	31	1	0	0	k__Bacteria; p__Proteobacteria; c__Alphaproteobacteria; o__Rickettsiales
denovo65809	0	363	0	0	0	0	k__Bacteria; p__Proteobacteria; c__Alphaproteobacteria; o__Rickettsiales
denovo61497	0	26	344	1	0	0	k__Bacteria; p__Proteobacteria; c__Alphaproteobacteria; o__Rickettsiales
denovo12	2	19	5	1	233	407	k__Bacteria; p__Firmicutes; c__Bacilli; o__Lactobacillales; f__Lactobacillaceae; g__Lactobacillus; s__plantarum
denovo347	124	60	169	132	88	101	k__Bacteria; p__Proteobacteria; c__Alphaproteobacteria; o__Rickettsiales
denovo7	0	0	0	0	687	37	k__Bacteria; p__Firmicutes; c__Bacilli; o__Bacillales; f__Bacillaceae; g__Bacillus
denovo10	1	26	0	0	910	78	k__Bacteria; p__Proteobacteria; c__Gammaproteobacteria; o__Pseudomonadales; f__Moraxellaceae; g__Acinetobacter; s__schindleri
denovo2	1	7	1	11	1769	59	k__Bacteria; p__Proteobacteria; c__Epsilonproteobacteria; o__Campylobacterales
denovo0	24010	21251	24102	23143	18210	21616	k__Bacteria; p__Proteobacteria; c__Alphaproteobacteria; o__Rickettsiales
